# Supplementary material for: Early Gestational Hepatic Lipidomic Profiles Are Modulated by One-Carbon Metabolite Supplementation and Nutrient Restriction in Beef Heifers and Fetuses
Source: Metabolites. 2025 May 1;15(5):302. doi: 10.3390/metabo15050302 (PMC12113310; doi:10.3390/metabo15050302)
Supplement: Supplementary file 1 [file metabolites-15-00302-s001.zip]

Archive with 3 entries (3 files):
- Supplementary figure 1.XLSX
- Supplementary file 1.xlsx
- Supplementary file 2.XLSX
