# Supplementary material for: Early Gestational Hepatic Lipidomic Profiles Are Modulated by One-Carbon Metabolite Supplementation and Nutrient Restriction in Beef Heifers and Fetuses
Source: Metabolites. 2025 May 1;15(5):302. doi: 10.3390/metabo15050302 (PMC12113310; doi:10.3390/metabo15050302)
Supplement: Supplementary file 1 [file metabolites-15-00302-s001.zip › Supplementary figure 1.XLSX]

## Sheet: Sheet1
PLOT NAME	PATHWAY SORTORDER
malonylcarnitine	1488
malonate	1489
acetyl-CoA	1490
hexanoyl CoA	1493
arachidonoyl CoA	1502
N-oleoylalanine	1503
5-dodecenoate (12:1n7)	1521
myristate (14:0)	1524
pentadecanoate (15:0)	1526
palmitate (16:0)	1527
margarate (17:0)	1529
stearate (18:0)	1531
nonadecanoate (19:0)	1533
arachidate (20:0)	1534
myristoleate (14:1n5)	1543
palmitoleate (16:1n7)	1546
10-heptadecenoate (17:1n7)	1548
oleate/vaccenate (18:1)	1550
10-nonadecenoate (19:1n9)	1557
eicosenoate (20:1n9 or 1n11)	1560
erucate (22:1n9)	1564
tetradecadienoate (14:2)*	1567
heptadecatrienoate (17:3)*	1569
stearidonate (18:4n3)	1574
eicosapentaenoate (EPA; 20:5n3)	1577
heneicosapentaenoate (21:5n3)	1578
docosapentaenoate (DPA; 22:5n3)	1579
docosahexaenoate (DHA; 22:6n3)	1580
nisinate (24:6n3)	1582
hexadecadienoate (16:2n6)	1583
linoleate (18:2n6)	1584
linolenate (18:3n3 or 3n6)	1586
dihomolinoleate (20:2n6)	1587
dihomolinolenate (20:3n3 or 3n6)	1589
arachidonate (20:4n6)	1590
docosatrienoate (22:3n6)*	1591
adrenate (22:4n6)	1592
docosapentaenoate (n6 DPA; 22:5n6)	1593
docosadienoate (22:2n6)	1594
mead acid (20:3n9)	1596
(12 or 13)-methylmyristate (a15:0 or i15:0)	1654
(14 or 15)-methylpalmitate (a17:0 or i17:0)	1659
(16 or 17)-methylstearate (a19:0 or i19:0)	1665
pristanate	1669
18-methylnonadecanoate (i20:0)	1670
dimethylmalonic acid	1674
glutarate (C5-DC)	1676
3-methylglutarate/2-methylglutarate	1679
2-hydroxyglutarate	1680
adipate	1682
2-hydroxyadipate	1684
3-hydroxyadipate	1685
3-methyladipate	1686
maleate	1688
pimelate (C7-DC)	1690
suberate (C8-DC)	1693
azelate (C9-DC)	1696
sebacate (C10-DC)	1698
undecanedioate (C11-DC)	1700
dodecanedioate (C12)	1703
3-hydroxydodecanedioate*	1704
dodecenedioate (C12:1-DC)*	1705
dodecadienoate (12:2)*	1706
tridecenedioate (C13:1-DC)*	1707
tetradecanedioate (C14)	1708
branched chain 14:0 dicarboxylic acid**	1710
hexadecanedioate (C16)	1712
hexadecenedioate (C16:1-DC)*	1713
octadecanedioate (C18)	1715
octadecenedioate (C18:1-DC)	1716
octadecadienedioate (C18:2-DC)*	1717
2-hydroxysebacate	1726
2-aminoheptanoate	1767
2-aminooctanoate	1772
butyrylcarnitine (C4)	1785
butyrylglycine (C4)	1786
propionyl CoA	1787
propionylcarnitine (C3)	1788
propionylglycine (C3)	1789
methylmalonate (MMA)	1791
2-methylmalonylcarnitine (C4-DC)	1792
isocaproylglycine	1818
valerylglycine (C5)	1820
hexanoylglycine (C6)	1822
4-methylhexanoylglycine	1826
heptanoyl glycine	1829
N-palmitoylglycine	1840
N-oleoylglycine	1842
N-linoleoylglycine	1844
2-butenoylglycine	1845
3-hydroxybutyroylglycine**	1848
acetylcarnitine (C2)	1857
isocaproylcarnitine	1859
hexanoylcarnitine (C6)	1861
2-methylhexanoylcarnitine	1862
decanoylcarnitine (C10)	1877
laurylcarnitine (C12)	1878
myristoylcarnitine (C14)	1879
pentadecanoylcarnitine (C15)*	1880
palmitoylcarnitine (C16)	1881
margaroylcarnitine (C17)*	1882
stearoylcarnitine (C18)	1883
arachidoylcarnitine (C20)*	1884
behenoylcarnitine (C22)*	1885
lignoceroylcarnitine (C24)*	1886
cis-4-decenoylcarnitine (C10:1)	1897
5-dodecenoylcarnitine (C12:1)	1899
palmitoleoylcarnitine (C16:1)*	1902
oleoylcarnitine (C18:1)	1903
eicosenoylcarnitine (C20:1)*	1904
erucoylcarnitine (C22:1)*	1905
nervonoylcarnitine (C24:1)*	1906
linoleoylcarnitine (C18:2)*	1908
linolenoylcarnitine (C18:3)*	1909
dihomo-linoleoylcarnitine (C20:2)*	1910
arachidonoylcarnitine (C20:4)	1911
dihomo-linolenoylcarnitine (C20:3n3 or 6)*	1912
docosadienoylcarnitine (C22:2)*	1914
docosatrienoylcarnitine (C22:3)*	1915
adrenoylcarnitine (C22:4)*	1916
docosapentaenoylcarnitine (C22:5n3)*	1917
docosahexaenoylcarnitine (C22:6)*	1919
adipoylcarnitine (C6-DC)	1924
pimeloylcarnitine/3-methyladipoylcarnitine (C7-DC)	1931
suberoylcarnitine (C8-DC)	1932
(R)-3-hydroxybutyrylcarnitine	1936
(S)-3-hydroxybutyrylcarnitine	1937
3-hydroxyhexanoylcarnitine (1)	1938
3-hydroxyhexanoylcarnitine (2)	1939
3-hydroxyoctanoylcarnitine (1)	1941
3-hydroxyoctanoylcarnitine (2)	1942
3-hydroxypalmitoylcarnitine	1945
3-hydroxyoleoylcarnitine	1946
deoxycarnitine	1948
carnitine	1949
3-hydroxybutyrate (BHBA)	1955
palmitoylcholine	1960
oleoylcholine	1961
4-hydroxybutyrate (GHB)	1974
2-hydroxyheptanoate*	1976
2-hydroxymyristate	1984
2-hydroxypalmitate	1985
2-hydroxyoleate	1987
2-hydroxystearate	1988
2-hydroxyarachidate*	1990
2-hydroxybehenate	1991
2-hydroxynervonate*	1993
3-hydroxyvalerate	1995
3-hydroxyhexanoate	1996
3-hydroxysebacate	2001
3-hydroxylaurate	2002
3-hydroxymyristate	2003
3-hydroxypalmitate	2004
3-hydroxystearate	2006
3-hydroxyoleate*	2007
3-hydroxyarachidate*	2008
3-hydroxybehenate*	2009
5-hydroxyhexanoate	2012
8-hydroxyoctanoate	2018
9-hydroxystearate	2019
16-hydroxypalmitate	2027
13-HODE + 9-HODE	2031
9,10-DiHOME	2048
2S,3R-dihydroxybutyrate	2050
2R,3R-dihydroxybutyrate	2051
2,4-dihydroxybutyrate	2053
3,4-dihydroxybutyrate	2054
4-hydroxynonenal	2070
14-HDoHE/17-HDoHE	2083
4-HDoHE	2084
thromboxane B2	2097
prostaglandin F2alpha	2114
6-keto prostaglandin F1alpha	2118
12-HEPE	2149
5-HETE	2152
12-HETE	2158
15-HETE	2160
12-HHTrE	2165
oleoyl ethanolamide	2176
palmitoyl ethanolamide	2179
N-arachidonoyltaurine	2188
N-oleoyltaurine	2189
N-stearoyltaurine	2190
N-palmitoyltaurine	2191
linoleoyl ethanolamide	2199
N-oleoylserine	2213
N-stearoylserine*	2214
N-palmitoylserine	2215
myo-inositol	2218
inositol 1-phosphate (I1P)	2227
choline	2249
phosphocholine	2250
CDP-choline	2251
glycerophosphorylcholine (GPC)	2253
phosphoethanolamine (PE)	2255
CDP-ethanolamine	2256
glycerophosphoethanolamine	2257
glycerophosphoserine*	2258
glycerophosphoinositol*	2259
trimethylamine N-oxide	2260
1-myristoyl-2-palmitoyl-GPC (14:0/16:0)	2279
1-myristoyl-2-arachidonoyl-GPC (14:0/20:4)*	2283
1-pentadecanoyl-2-linoleoyl-GPC (15:0/18:2)*	2288
1-pentadecanoyl-2-arachidonoyl-GPC (15:0/20:4)*	2289
1-pentadecanoyl-2-docosahexaenoyl-GPC (15:0/22:6)*	2290
1-palmitoyl-2-pentadecanoyl-GPC (16:0/15:0)*	2294
1,2-dipalmitoyl-GPC (16:0/16:0)	2295
1-palmitoyl-2-palmitoleoyl-GPC (16:0/16:1)*	2296
1-palmitoyl-2-stearoyl-GPC (16:0/18:0)	2298
1-palmitoyl-2-oleoyl-GPC (16:0/18:1)	2300
1-palmitoyl-2-linoleoyl-GPC (16:0/18:2)	2303
1-palmitoyl-2-(hydroxylinoleoyl)-GPC (16:0/18:2(OH))*	2304
1-palmitoyl-2-gamma-linolenoyl-GPC (16:0/18:3n6)*	2306
1-palmitoyl-2-dihomo-linolenoyl-GPC (16:0/20:3n3 or 6)*	2310
1-palmitoyl-2-arachidonoyl-GPC (16:0/20:4n6)	2314
1-palmitoyl-2-eicosapentaenoyl-GPC (16:0/20:5)*	2315
1-palmitoyl-2-docosahexaenoyl-GPC (16:0/22:6)	2320
1-palmitoleoyl-2-linoleoyl-GPC (16:1/18:2)*	2326
1-palmitoleoyl-2-linolenoyl-GPC (16:1/18:3)*	2327
1-margaroyl-2-oleoyl-GPC (17:0/18:1)*	2333
1-margaroyl-2-linoleoyl-GPC (17:0/18:2)*	2334
1-margaroyl-2-arachidonoyl-GPC (17:0/20:4)*	2335
1,2-distearoyl-GPC (18:0/18:0)	2338
1-stearoyl-2-oleoyl-GPC (18:0/18:1)	2339
1-stearoyl-2-linoleoyl-GPC (18:0/18:2)*	2342
1-stearoyl-2-(hydroxylinoleoyl)-GPC (18:0/18:2(OH))*	2343
phosphatidylcholine (18:0/20:2, 20:0/18:2)*	2345
1-stearoyl-2-dihomo-linolenoyl-GPC (18:0/20:3n3 or 6)*	2346
1-stearoyl-2-meadoyl-GPC (18:0/20:3n9)*	2347
1-stearoyl-2-arachidonoyl-GPC (18:0/20:4)	2350
1-stearoyl-2-adrenoyl-GPC (18:0/22:4)*	2353
1-stearoyl-2-docosapentaenoyl-GPC (18:0/22:5n3)*	2354
1-stearoyl-2-docosapentaenoyl-GPC (18:0/22:5n6)*	2355
1-stearoyl-2-docosahexaenoyl-GPC (18:0/22:6)	2356
1,2-dilinoleoyl-GPC (18:2/18:2)	2376
1-linoleoyl-2-linolenoyl-GPC (18:2/18:3)*	2377
1-linoleoyl-2-arachidonoyl-GPC (18:2/20:4n6)*	2382
1,2-dilinolenoyl-GPC (18:3/18:3)*	2387
1,2-dipalmitoyl-GPE (16:0/16:0)*	2421
1-palmitoyl-2-palmitoleoyl-GPE (16:0/16:1)*	2422
1-palmitoyl-2-stearoyl-GPE (16:0/18:0)*	2424
1-palmitoyl-2-oleoyl-GPE (16:0/18:1)	2425
1-palmitoyl-2-linoleoyl-GPE (16:0/18:2)	2427
1-palmitoyl-2-arachidonoyl-GPE (16:0/20:4)*	2433
1-palmitoyl-2-eicosapentaenoyl-GPE (16:0/20:5)*	2434
1-palmitoyl-2-docosahexaenoyl-GPE (16:0/22:6)*	2435
1-stearoyl-2-oleoyl-GPE (18:0/18:1)	2442
1-stearoyl-2-linoleoyl-GPE (18:0/18:2)*	2446
1-stearoyl-2-dihomo-linolenoyl-GPE (18:0/20:3n3 or 6)*	2451
1-stearoyl-2-arachidonoyl-GPE (18:0/20:4)	2455
1-stearoyl-2-docosahexaenoyl-GPE (18:0/22:6)*	2459
1-oleoyl-2-linoleoyl-GPE (18:1/18:2)*	2461
1-oleoyl-2-arachidonoyl-GPE (18:1/20:4)*	2464
1-oleoyl-2-docosahexaenoyl-GPE (18:1/22:6)*	2468
1,2-dilinoleoyl-GPE (18:2/18:2)*	2469
1-linoleoyl-2-arachidonoyl-GPE (18:2/20:4)*	2471
1-palmitoyl-2-arachidonoyl-glycosyl-GPE (16:0/20:4)**	2502
1-palmitoyl-2-docosahexaenoyl-glycosyl-GPE (16:0/22:6)**	2503
1-stearoyl-2-linoleoyl-glycosyl-GPE (18:0/18:2)**	2507
1-stearoyl-2-arachidonoyl-glycosyl-GPE (18:0/20:4)**	2508
1-stearoyl-2-docosahexaenoyl-glycosyl-GPE (18:0/22:6)**	2509
1-palmitoyl-2-oleoyl-GPS (16:0/18:1)	2516
1-palmitoyl-2-arachidonoyl-GPS (16:0/20:4)	2518
1-stearoyl-2-oleoyl-GPS (18:0/18:1)	2522
1-stearoyl-2-linoleoyl-GPS (18:0/18:2)	2523
1-stearoyl-2-dihomo-linolenoyl-GPS (18:0/20:3n3 or 6)*	2524
1-stearoyl-2-arachidonoyl-GPS (18:0/20:4)	2525
1-stearoyl-2-docosahexaenoyl-GPS (18:0/22:6)*	2528
1-palmitoyl-2-oleoyl-GPG (16:0/18:1)	2536
1-palmitoyl-2-linoleoyl-GPG (16:0/18:2)	2537
1-stearoyl-2-oleoyl-GPG (18:0/18:1)	2544
1,2-dioleoyl-GPG (18:1/18:1)	2546
1-oleoyl-2-linoleoyl-GPG (18:1/18:2)*	2547
1-palmitoyl-2-oleoyl-GPI (16:0/18:1)*	2551
1-palmitoyl-2-linoleoyl-GPI (16:0/18:2)	2553
1-palmitoyl-2-arachidonoyl-GPI (16:0/20:4)*	2556
1-stearoyl-2-oleoyl-GPI (18:0/18:1)*	2559
1-stearoyl-2-linoleoyl-GPI (18:0/18:2)	2560
1-oleoyl-2-linoleoyl-GPI (18:1/18:2)*	2565
1-stearoyl-2-arachidonoyl-GPI (18:0/20:4)	2573
1-stearoyl-2-dihomo-linolenoyl-GPI (18:0/20:3n3 or 6)*	2575
1-oleoyl-2-arachidonoyl-GPI (18:1/20:4)*	2578
1-stearoyl-2-docosahexaenoyl-GPI (18:0/22:6)*	2579
1-palmitoyl-GPA (16:0)	2599
1-linoleoyl-GPA (18:2)*	2604
1-linolenoyl-GPG (18:3)*	2608
1-arachidonoyl-GPA (20:4)	2609
1-myristoyl-GPC (14:0)	2612
2-myristoyl-GPC* (14:0)*	2613
1-pentadecanoyl-GPC (15:0)*	2616
1-palmitoyl-GPC (16:0)	2617
2-palmitoyl-GPC* (16:0)*	2618
1-palmitoleoyl-GPC* (16:1)*	2619
2-palmitoleoyl-GPC* (16:1)*	2620
1-stearoyl-GPC (18:0)	2628
1-oleoyl-GPC (18:1)	2630
1-linoleoyl-GPC (18:2)	2633
1-linolenoyl-GPC (18:3)*	2635
1-nonadecanoyl-GPC (19:0)	2638
1-nonadecenoyl-GPC (19:1)*	2639
1-arachidoyl-GPC (20:0)	2641
1-eicosenoyl-GPC (20:1)*	2644
1-eicosadienoyl-GPC* (20:2)*	2646
1-eicosatrienoyl-GPC* (20:3)*	2647
1-arachidonoyl-GPC* (20:4)*	2652
1-eicosapentaenoyl-GPC (20:5)*	2653
1-behenoyl-GPC (22:0)	2655
1-erucoyl-GPC (22:1)*	2657
1-adrenoyl-GPC (22:4)*	2658
1-docosahexaenoyl-GPC* (22:6)*	2662
1-nisinoyl-GPC (24:6)*	2673
1-palmitoyl-GPE (16:0)	2679
1-palmitoleoyl-GPE (16:1)*	2681
1-margaroyl-GPE (17:0)*	2685
1-stearoyl-GPE (18:0)	2686
2-stearoyl-GPE (18:0)*	2687
1-oleoyl-GPE (18:1)	2688
1-linoleoyl-GPE (18:2)*	2690
1-linolenoyl-GPE (18:3)*	2692
1-arachidoyl-GPE (20:0)*	2695
1-eicosenoyl-GPE (20:1)*	2697
1-dihomo-linolenoyl-GPE (20:3n3 or 6)*	2700
1-arachidonoyl-GPE (20:4n6)*	2703
1-eicosapentaenoyl-GPE (20:5)*	2705
1-docosahexaenoyl-GPE (22:6)*	2714
1-palmitoyl-GPS (16:0)*	2718
1-stearoyl-GPS (18:0)*	2719
1-oleoyl-GPS (18:1)	2720
1-linoleoyl-GPS (18:2)*	2722
1-palmitoyl-GPG (16:0)*	2725
1-stearoyl-GPG (18:0)	2728
1-oleoyl-GPG (18:1)*	2730
1-linoleoyl-GPG (18:2)*	2732
1-myristoyl-GPI (14:0)*	2733
1-palmitoyl-GPI* (16:0)	2734
1-palmitoleoyl-GPI* (16:1)*	2735
2-palmitoleoyl-GPI (16:1)*	2736
1-stearoyl-GPI (18:0)	2738
2-stearoyl-GPI (18:0)*	2739
1-oleoyl-GPI (18:1)	2740
1-linoleoyl-GPI* (18:2)*	2742
1-linolenoyl-GPI (18:3)*	2744
1-arachidonoyl-GPI* (20:4)*	2748
2-arachidonoyl-GPI (20:4)*	2749
1-palmityl-2-palmitoyl-GPC (O-16:0/16:0)*	2806
1-palmityl-2-stearoyl-GPC (O-16:0/18:0)*	2807
1-palmityl-2-linoleoyl-GPC (O-16:0/18:2)*	2809
1-stearyl-2-arachidonoyl-GPC (O-18:0/20:4)*	2812
1-(1-enyl-palmitoyl)-2-docosahexaenoyl-GPC (P-16:0/22:6)*	2815
1-(1-enyl-palmitoyl)-2-oleoyl-GPE (P-16:0/18:1)*	2817
1-(1-enyl-palmitoyl)-2-linoleoyl-GPE (P-16:0/18:2)*	2818
1-(1-enyl-palmitoyl)-2-palmitoyl-GPC (P-16:0/16:0)*	2819
1-(1-enyl-palmitoyl)-2-palmitoleoyl-GPC (P-16:0/16:1)*	2820
1-(1-enyl-palmitoyl)-2-arachidonoyl-GPE (P-16:0/20:4)*	2821
1-(1-enyl-palmitoyl)-2-docosahexaenoyl-GPE (P-16:0/22:6)*	2822
1-(1-enyl-palmitoyl)-2-oleoyl-GPC (P-16:0/18:1)*	2823
1-(1-enyl-stearoyl)-2-oleoyl-GPE (P-18:0/18:1)	2826
1-(1-enyl-stearoyl)-2-linoleoyl-GPE (P-18:0/18:2)*	2827
1-(1-enyl-palmitoyl)-2-arachidonoyl-GPC (P-16:0/20:4)*	2830
1-(1-enyl-stearoyl)-2-arachidonoyl-GPE (P-18:0/20:4)*	2835
1-(1-enyl-stearoyl)-2-docosahexaenoyl-GPC (P-18:0/22:6)*	2836
1-(1-enyl-stearoyl)-2-docosahexaenoyl-GPE (P-18:0/22:6)*	2838
1-palmityl-GPE (O-16:0)*	2847
1-palmityl-GPC (O-16:0)	2848
1-stearyl-GPC (O-18:0)*	2849
1-stearyl-GPE (O-18:0)*	2850
1-(1-enyl-palmitoyl)-GPE (P-16:0)*	2852
1-(1-enyl-oleoyl)-GPE (P-18:1)*	2854
1-(1-enyl-stearoyl)-GPE (P-18:0)*	2856
glycerol	2859
glycerol 3-phosphate	2860
glycerophosphoglycerol	2865
1-myristoylglycerol (14:0)	2866
1-pentadecanoylglycerol (15:0)	2868
1-palmitoylglycerol (16:0)	2869
1-palmitoleoylglycerol (16:1)*	2870
1-oleoylglycerol (18:1)	2873
1-linoleoylglycerol (18:2)	2874
1-linolenoylglycerol (18:3)	2875
1-arachidonylglycerol (20:4)	2880
1-docosahexaenoylglycerol (22:6)	2884
2-myristoylglycerol (14:0)	2885
2-palmitoylglycerol (16:0)	2886
2-palmitoleoylglycerol (16:1)*	2887
2-oleoylglycerol (18:1)	2889
2-linoleoylglycerol (18:2)	2890
2-arachidonoylglycerol (20:4)	2891
2-docosahexaenoylglycerol (22:6)*	2893
1-heptadecenoylglycerol (17:1)*	2895
2-heptadecenoylglycerol (17:1)*	2896
1-meadoylglycerol (20:3n9)*	2897
diacylglycerol (12:0/18:1, 14:0/16:1, 16:0/14:1) [2]*	2904
diacylglycerol (14:0/18:1, 16:0/16:1) [2]*	2906
diacylglycerol (16:1/18:2 [2], 16:0/18:3 [1])*	2907
palmitoyl-myristoyl-glycerol (16:0/14:0) [2]	2915
palmitoyl-palmitoyl-glycerol (16:0/16:0) [2]*	2919
palmitoyl-oleoyl-glycerol (16:0/18:1) [1]*	2922
palmitoyl-oleoyl-glycerol (16:0/18:1) [2]*	2923
palmitoyl-linoleoyl-glycerol (16:0/18:2) [1]*	2924
palmitoyl-linoleoyl-glycerol (16:0/18:2) [2]*	2925
palmitoyl-linolenoyl-glycerol (16:0/18:3) [2]*	2926
palmitoyl-dihomo-linolenoyl-glycerol (16:0/20:3n3 or 6) [2]*	2930
palmitoyl-arachidonoyl-glycerol (16:0/20:4) [1]*	2931
palmitoyl-arachidonoyl-glycerol (16:0/20:4) [2]*	2932
palmitoyl-docosahexaenoyl-glycerol (16:0/22:6) [1]*	2934
palmitoyl-docosahexaenoyl-glycerol (16:0/22:6) [2]*	2935
oleoyl-oleoyl-glycerol (18:1/18:1) [2]*	2942
oleoyl-linoleoyl-glycerol (18:1/18:2) [1]	2944
oleoyl-linoleoyl-glycerol (18:1/18:2) [2]	2945
linoleoyl-linolenoyl-glycerol (18:2/18:3) [2]*	2952
stearoyl-arachidonoyl-glycerol (18:0/20:4) [1]*	2955
stearoyl-arachidonoyl-glycerol (18:0/20:4) [2]*	2956
oleoyl-arachidonoyl-glycerol (18:1/20:4) [1]*	2957
oleoyl-arachidonoyl-glycerol (18:1/20:4) [2]*	2958
linoleoyl-arachidonoyl-glycerol (18:2/20:4) [2]*	2960
stearoyl-docosahexaenoyl-glycerol (18:0/22:6) [1]*	2961
stearoyl-docosahexaenoyl-glycerol (18:0/22:6) [2]*	2962
linoleoyl-docosahexaenoyl-glycerol (18:2/22:6) [2]*	2964
sphinganine	3018
sphingadienine	3020
phytosphingosine	3021
hexadecasphinganine (d16:0)*	3024
N-palmitoyl-sphinganine (d18:0/16:0)	3027
N-stearoyl-sphinganine (d18:0/18:0)*	3030
N-palmitoyl-sphingosine (d18:1/16:0)	3039
N-(2-hydroxypalmitoyl)-sphingosine (d18:1/16:0(2OH))	3041
N-stearoyl-sphingosine (d18:1/18:0)*	3043
N-stearoyl-sphingadienine (d18:2/18:0)*	3050
N-nervonoyl-sphingadiene (d18:2/24:1)*	3052
N-palmitoyl-heptadecasphingosine (d17:1/16:0)*	3061
ceramide (d18:1/14:0, d16:1/16:0)*	3065
ceramide (d18:1/17:0, d17:1/18:0)*	3066
ceramide (d18:1/20:0, d16:1/22:0, d20:1/18:0)*	3068
ceramide (d18:2/16:0, d18:1/16:1, d16:1/18:1)*	3071
glycosyl-N-palmitoyl-sphingosine (d18:1/16:0)	3076
glycosyl-N-stearoyl-sphingosine (d18:1/18:0)	3077
lactosyl-N-palmitoyl-sphingosine (d18:1/16:0)	3106
myristoyl dihydrosphingomyelin (d18:0/14:0)*	3117
palmitoyl dihydrosphingomyelin (d18:0/16:0)*	3118
behenoyl dihydrosphingomyelin (d18:0/22:0)*	3119
sphingomyelin (d18:0/18:0, d19:0/17:0)*	3120
sphingomyelin (d18:0/20:0, d16:0/22:0)*	3121
palmitoyl sphingomyelin (d18:1/16:0)	3122
stearoyl sphingomyelin (d18:1/18:0)	3124
behenoyl sphingomyelin (d18:1/22:0)*	3125
tricosanoyl sphingomyelin (d18:1/23:0)*	3126
lignoceroyl sphingomyelin (d18:1/24:0)	3127
sphingomyelin (d18:2/18:1)*	3128
sphingomyelin (d18:2/23:1)*	3129
sphingomyelin (d17:1/14:0, d16:1/15:0)*	3131
sphingomyelin (d18:1/14:0, d16:1/16:0)*	3132
sphingomyelin (d18:2/14:0, d18:1/14:1)*	3133
sphingomyelin (d17:1/16:0, d18:1/15:0, d16:1/17:0)*	3134
sphingomyelin (d17:2/16:0, d18:2/15:0)*	3135
sphingomyelin (d18:2/16:0, d18:1/16:1)*	3136
sphingomyelin (d18:1/17:0, d17:1/18:0, d19:1/16:0)	3137
sphingomyelin (d18:1/18:1, d18:2/18:0)	3138
sphingomyelin (d18:1/19:0, d19:1/18:0)*	3139
sphingomyelin (d18:1/20:0, d16:1/22:0)*	3140
sphingomyelin (d18:1/20:1, d18:2/20:0)*	3141
sphingomyelin (d18:1/21:0, d17:1/22:0, d16:1/23:0)*	3143
sphingomyelin (d18:2/21:0, d16:2/23:0)*	3144
sphingomyelin (d18:1/22:1, d18:2/22:0, d16:1/24:1)*	3145
sphingomyelin (d18:1/22:2, d18:2/22:1, d16:1/24:2)*	3146
sphingomyelin (d18:2/23:0, d18:1/23:1, d17:1/24:1)*	3147
sphingomyelin (d18:1/24:1, d18:2/24:0)*	3148
sphingomyelin (d18:2/24:1, d18:1/24:2)*	3149
sphingomyelin (d18:1/25:0, d19:0/24:1, d20:1/23:0, d19:1/24:0)*	3150
sphingosine	3178
hexadecasphingosine (d16:1)*	3186
heptadecasphingosine (d17:1)	3187
3-hydroxy-3-methylglutarate	3194
mevalonate	3196
mevalonolactone	3197
cholesterol	3211
cholesterol sulfate	3212
4-cholesten-3-one	3238
7-hydroxycholesterol (alpha or beta)	3260
pregnenediol sulfate (C21H34O5S)*	3278
5alpha-pregnan-3beta,20beta-diol monosulfate (2)	3291
cholate	3472
glycocholate	3473
taurocholate	3474
chenodeoxycholate	3475
chenodeoxycholic acid sulfate (1)	3476
glycochenodeoxycholate	3480
taurochenodeoxycholate	3481
tauro-alpha-muricholate	3484
tauro-beta-muricholate	3485
glyco-alpha-muricholate**	3487
glycochenodeoxycholate glucuronide (1)	3491
glycocholate glucuronide (1)	3494
deoxycholate	3498
glycodeoxycholate	3506
taurodeoxycholate	3508
glycolithocholate	3518
taurolithocholate	3520
glycoursodeoxycholate	3533
tauroursodeoxycholate	3537
taurohyodeoxycholic acid	3548
glycocholenate sulfate*	3554
taurocholenate sulfate*	3555
7-ketodeoxycholate	3556
