# Supplementary material for: Early Gestational Hepatic Lipidomic Profiles Are Modulated by One-Carbon Metabolite Supplementation and Nutrient Restriction in Beef Heifers and Fetuses
Source: Metabolites. 2025 May 1;15(5):302. doi: 10.3390/metabo15050302 (PMC12113310; doi:10.3390/metabo15050302)
Supplement: Supplementary file 1 [file metabolites-15-00302-s001.zip › Supplementary file 1.xlsx]

## Sheet: Data Key & Explanation
	Data Key & Explanation
HeatMap Description	This is the statistical heat map data table associated with the statsitical anlaysis of the data.
	Chemical Annotation Descriptions
PATHWAY SORTORDER	An internally-generated number intended for sorting compounds by biochemical SUPER PATHWAY and SUB PATHWAY
BIOCHEMICAL NAME	The name of the identified biochemical
Biochemical Name	Indicates a compound that has been confirmed based on an authentic chemical standard and we are highly confident in its identity. (Metabolomics Standards Initiative Tier 1 identification)
Biochemical Name*	Indicates a compound that has not been confirmed based on a standard, but we are confident in its identity. (Not Tier 1)
Biochemical Name**	Indicates a compound for which a standard is not available, but we are reasonably confident in its identity or the information provided. (Not Tier 1)
Biochemical Name (#) or [#]	Indicates a compound that is a structural isomer of another compound in the Metabolon spectral library. For example, a steroid that may be sulfated at one of several positions that are indistinguishable by the mass spectrometry data or a diacylglycerol for which more than one stereospecific molecule exists.
SUPER PATHWAY	The general biochemical class assigned to the identified biochemical (e.g. lipid, amino acid, carbohydrate, etc.) intended for sorting compounds by broad biochemical classes
SUB PATHWAY	A more specific biochemical class assigned to the identified biochemical (e.g. TCA cycle, monoacylglycerols, etc.) intended for grouping/sorting compounds by biochemical pathway/class
PLATFORM	The Metabolon untargeted metabolomics platform consists of four different methods (i.e. Pos Late, Pos Early, Polar, and Neg). This column indicates which method was used to report the values associated with the detected biochemical.
COMP ID	An internally-generated Metabolon compound identifier
KEGG	An alphanumeric compound identifier and link to compound information in the Kyoto Encyclopedia of Genes and Genomes (KEGG)
HMDB	An alphanumeric compound identifier and link to compound information maintained by the Human Metabolome Database (HMDB)
PUBCHEM	A unique numerical identifier assigned by the National Center for Biotechnology Information (NCBI) and searchable in the PubChem database
CHEM ID	Unique identifier for each biochemical. CHEM IDs are listed in the top row of the data tabs of the accompanying client data table (CDT) file.
CAS	A unique numerical identifier assigned by the Chemical Abstracts Service (CAS) to every chemical substance described in the open scientific literature
	Statistical Analysis/Descriptors
FOLD CHANGE	Indicates the ratio of the mean scaled intesity for a metabolite between two experimental groups.
0.55	Green: indicates significant difference (p≤0.05) between the groups shown, metabolite ratio of < 1.00
0.76	Light Green: narrowly missed statistical cutoff for significance 0.05<p<0.10, metabolite ratio of < 1.00
1.71	Red: indicates significant difference (p≤0.05) between the groups shown; metabolite ratio of ≥ 1.00
1.32	Light Red: narrowly missed statistical cutoff for significance 0.05<p<0.10, metabolite ratio of ≥ 1.00
1.2	Non-colored text and cell: mean values are not significantly different for that comparison
	Blue: indicates significant (p≤0.05) ANOVA effect.
	Light Blue: indicates 0.05<p<0.10 ANOVA effect
P-VALUE	p-values for each comparison is derived from the Natural Log-Transformed Data using the corresponding statistical analysis (for eg. t-Test, ANOVA, etc.)
Q-VALUE	Q-values for each comparison is derived from the Natural Log-Transformed Data using False Discovery Rate (FDR) method.
Mean Values	Represents the mean scaled intensity for a metabolite in a particular experimental group.
% FILL	Represents the total percent of samples in a experimental group a metabolite was detected.
© Metabolon, Inc. All rights reserved. The Metabolon name, logo and related trademarks and service marks, owned by Metabolon, Inc. are registered and/or used in the United States and many foreign countries. Any use, copying or reproduction of the trademarks, logos, information, images or designs contained in this document is strictly prohibited without the prior written permission of Metabolon, I…

## Sheet: Pathway Heatmap
	Supplementary file 1: P-values, fold changes, mean values, and percentage-filled values for all the metabolites
	Heat map of statistically significant biochemicals profiled in this study. Red and green shaded cells indicate p≤0.05 (red indicates that the mean values are significantly higher for that comparison; green values significantly lower). Light red and light green shaded cells indicate 0.05<p<0.10 (light red indicates that the mean values trend higher for that comparison; light green values trend low…									X	Fold of Change														X	Statistical Values
											Two-Way ANOVA Main Effects			Two-Way ANOVA Contrasts				Two-Way ANOVA Main Effects			Two-Way ANOVA Contrasts					Two-Way ANOVA Main Effects						Two-Way ANOVA Contrasts								Two-Way ANOVA Main Effects						Two-Way ANOVA Contrasts
											Heifer Diet	Heifer Treatment	Heifer Diet-Treatment Interaction	HC OCM	HR OCM	HR No OCM	HR OCM	Fetal Diet	Fetal Treatment	Fetal Diet-Treatment Interaction	FC OCM	FR OCM	FR No OCM	FR OCM		Heifer Diet		Heifer Treatment		Heifer Diet-Treatment Interaction		HC OCM		HR OCM		HR No OCM		HR OCM		Fetal Diet		Fetal Treatment		Fetal Diet-Treatment Interaction		FC OCM		FR OCM
																																HC No OCM		HR No OCM		HC No OCM		HC OCM								FC No OCM		FR No OCM
	Pathway Sort Order	Super Pathway	Sub Pathway	Biochemical Name	Platform	Comp ID	KEGG	HMDB	PUBCHEM					HC No OCM	HR No OCM	HC No OCM	HC OCM				FC No OCM	FR No OCM	FC No OCM	FC OCM		p-value	q-value	p-value	q-value	p-value	q-value	p-value	q-value	p-value	q-value	p-value	q-value	p-value	q-value	p-value	q-value	p-value	q-value	p-value	q-value	p-value	q-value	p-value	q-value
	1488	Lipid	Fatty Acid Synthesis	malonylcarnitine	LC/MS pos early	37059		HMDB0002095	22833583		0.715	0.551	0.8251	1.06	1.05	1.03	1.02	0.9	0.7558	0.6704	0.98	1.19	0.89	1.08		0.715	0.3016	0.551	0.7832	0.8251	0.9891	0.5808	0.9996	0.7794	0.7388	0.6746	0.4134	0.9197	0.5658	0.9	0.7363	0.7558	0.8513	0.6704	0.9755	0.9381	0.9763	0.5845	0.9523
	1489			malonate	LC/MS polar	15872	C00383	HMDB0000691	867		0.5677	0.4038	0.32	1	0.88	1.04	0.91	0.271	0.5046	0.3726	1.04	0.91	0.99	0.87		0.5677	0.2549	0.4038	0.7571	0.32	0.9655	0.912	1	0.1778	0.5631	0.7578	0.44	0.2764	0.2902	0.271	0.5974	0.5046	0.8134	0.3726	0.9755	0.8775	0.9668	0.2496	0.923
	1490		Fatty Acid Metabolism	acetyl CoA	LC/MS neg	43840	C00024	HMDB0001206	444493		0.1853	0.8439	0.8126	1.04	0.94	0.86	0.78				1	1	1	1		0.1853	0.1179	0.8439	0.8358	0.8126	0.9891	0.7694	1	0.9761	0.7735	0.4292	0.3125	0.2743	0.2897
	1493			hexanoyl CoA	LC/MS neg	46326	C05270	HMDB0002845	449118;3246937		0.4675	0.3815	0.9088	1.21	1.15	0.96	0.92				1	1	1	1		0.4675	0.2224	0.3815	0.7571	0.9088	0.9982	0.6052	0.9996	0.4613	0.6809	0.5462	0.3641	0.668	0.4832
	1502			arachidonoyl CoA	LC/MS neg	57752	C02249	HMDB0006523	25243941;5497113;16061152		0.9953	0.1329	0.9689	1.34	1.27	1.02	0.97	0.7955	0.2812	0.489	0.96	0.75	1.19	0.93		0.9953	0.3708	0.1329	0.6045	0.9689	0.9982	0.3166	0.9569	0.2479	0.6204	0.9744	0.5044	0.9815	0.5851	0.7955	0.7141	0.2812	0.7771	0.489	0.9755	0.79	0.9668	0.1918	0.9089
	1503			N-oleoylalanine	LC/MS pos late	63890			44423663					1	1	1	1	0.7278	0.7793	0.8618	1.06	0.96	1.19	1.08																0.7278	0.7042	0.7793	0.8513	0.8618	0.9755	0.7589	0.9668	0.937	0.9709
	1521		Medium Chain Fatty Acid	5-dodecenoate (12:1n7)	LC/MS neg	33968		HMDB0000529	5312378		0.0004	0.6834	0.9218	1.04	0.99	2.09	2	0.1556	0.0206	0.884	0.71	0.76	1.16	1.24		0.0004	0.0008	0.6834	0.8191	0.9218	0.9982	0.7324	1	0.8176	0.744	0.0058	0.0152	0.0098	0.0302	0.1556	0.5616	0.0206	0.6015	0.884	0.9755	0.0894	0.8903	0.097	0.8526
	1524		Long Chain Saturated Fatty Acid	myristate (14:0)	LC/MS neg	1365	C06424	HMDB0000806	11005		0.0375	0.6149	0.1165	1.13	0.76	1.65	1.1	0.2081	0.0758	0.6075	0.82	0.54	1.76	1.15		0.0375	0.0357	0.6149	0.7967	0.1165	0.9503	0.4587	0.9996	0.1249	0.554	0.011	0.0243	0.6958	0.4942	0.2081	0.5662	0.0758	0.678	0.6075	0.9755	0.3779	0.9123	0.0899	0.8526
	1526			pentadecanoate (15:0)	LC/MS neg	1361	C16537	HMDB0000826	13849		0.708	0.6307	0.149	1.14	0.75	1.38	0.9	0.4627	0.0209	0.6999	0.74	0.57	1.38	1.07		0.708	0.3	0.6307	0.7967	0.149	0.9503	0.5054	0.9996	0.1543	0.5631	0.1928	0.1837	0.4465	0.3817	0.4627	0.6376	0.0209	0.6015	0.6999	0.9755	0.1746	0.8903	0.044	0.8526
	1527			palmitate (16:0)	LC/MS neg	1336	C00249	HMDB0000220	985		0.0183	0.9742	0.0741	1.21	0.81	1.63	1.09	0.4295	0.0585	0.9788	0.76	0.67	1.28	1.13		0.0183	0.0197	0.9742	0.8557	0.0741	0.9503	0.228	0.9569	0.1713	0.5631	0.0042	0.0119	0.6523	0.4793	0.4295	0.6214	0.0585	0.6622	0.9788	0.9838	0.1989	0.8923	0.1482	0.8798
	1529			margarate (17:0)	LC/MS neg	1121		HMDB0002259	10465		0.0539	0.7693	0.1162	1.17	0.76	0.98	0.64	0.5304	0.0251	0.8333	0.73	0.52	1.44	1.02		0.0539	0.0464	0.7693	0.831	0.1162	0.9503	0.3778	0.9569	0.1651	0.5631	0.7805	0.4472	0.0172	0.0456	0.5304	0.6623	0.0251	0.6015	0.8333	0.9755	0.156	0.8903	0.0653	0.8526
	1531			stearate (18:0)	LC/MS neg	1358	C01530	HMDB0000827	5281		0.8461	0.9518	0.1278	1.16	0.84	1.19	0.86	0.4783	0.0482	0.8236	0.73	0.71	1.17	1.13		0.8461	0.3345	0.9518	0.8521	0.1278	0.9503	0.3165	0.9569	0.2355	0.6123	0.333	0.2651	0.2281	0.262	0.4783	0.6433	0.0482	0.6566	0.8236	0.9755	0.1327	0.8903	0.1817	0.8865
	1533			nonadecanoate (19:0)	LC/MS neg	1356	C16535	HMDB0000772	12591		0.1419	0.5926	0.155	1.08	0.74	1	0.68	0.7283	0.022	0.8249	0.65	0.58	1.18	1.06		0.1419	0.0952	0.5926	0.7881	0.155	0.9503	0.5386	0.9996	0.1478	0.5631	0.9718	0.5044	0.0474	0.0955	0.7283	0.7042	0.022	0.6015	0.8249	0.9755	0.0841	0.8903	0.1125	0.8694
	1534			arachidate (20:0)	LC/MS neg	1118	C06425	HMDB0002212	10467		0.7296	0.7579	0.0629	1.27	0.85	1.31	0.88	0.399	0.061	0.749	0.73	0.7	1.23	1.17		0.7296	0.3057	0.7579	0.8283	0.0629	0.9503	0.1398	0.9569	0.2365	0.6123	0.1124	0.1291	0.2767	0.2902	0.399	0.6108	0.061	0.6622	0.749	0.9755	0.1354	0.8903	0.2357	0.9226
	1543		Long Chain Monounsaturated Fatty Acid	myristoleate (14:1n5)	LC/MS neg	32418	C08322	HMDB0002000	5281119		2.3833e-07	0.6186	0.4623	0.98	0.85	2.75	2.38	0.1929	0.0859	0.5956	0.81	0.64	1.5	1.17		2.3833e-07	1.7864e-06	0.6186	0.7967	0.4623	0.9815	0.8712	1	0.3613	0.6564	9.4169e-06	0.0001	0.0002	0.0019	0.1929	0.5659	0.0859	0.678	0.5956	0.9755	0.4073	0.9254	0.0961	0.8526
	1546			palmitoleate (16:1n7)	LC/MS neg	33447	C08362	HMDB0003229	445638		0.0024	0.7035	0.1776	1.16	0.74	2.11	1.34	0.1987	0.0514	0.7291	0.73	0.5	1.85	1.27		0.0024	0.0038	0.7035	0.8191	0.1776	0.9503	0.5051	0.9996	0.1996	0.5868	0.0022	0.0074	0.1826	0.23	0.1987	0.5659	0.0514	0.6566	0.7291	0.9755	0.2638	0.8923	0.0871	0.8526
	1548			10-heptadecenoate (17:1n7)	LC/MS neg	33971		HMDB0060038	5312435		0.6946	0.5011	0.1808	1.12	0.71	1.4	0.88	0.3801	0.0265	0.8407	0.69	0.48	1.63	1.15		0.6946	0.2959	0.5011	0.7726	0.1808	0.9503	0.6438	1	0.1381	0.5631	0.2153	0.1984	0.5011	0.4071	0.3801	0.6108	0.0265	0.6015	0.8407	0.9755	0.1588	0.8903	0.0687	0.8526
	1550			oleate/vaccenate (18:1)	LC/MS neg	52285	C01712 C08367 C00712 C21944	HMDB0000207 HMDB0000573 HMDB0003231 HMDB0240219	637517;445639;5281127;5282761		0.0018	0.9139	0.0803	1.24	0.74	2.09	1.25	0.3217	0.0901	0.9989	0.73	0.64	1.42	1.25		0.0018	0.003	0.9139	0.8438	0.0803	0.9503	0.2585	0.9569	0.1636	0.5631	0.0008	0.0034	0.2598	0.2824	0.3217	0.6094	0.0901	0.678	0.9989	0.9841	0.2448	0.8923	0.2027	0.9089
	1557			10-nonadecenoate (19:1n9)	LC/MS neg	33972		HMDB0013622	5312513		0.0437	0.7297	0.1347	1.15	0.73	0.98	0.62	0.4237	0.0539	0.9924	0.72	0.57	1.46	1.16		0.0437	0.0401	0.7297	0.8258	0.1347	0.9503	0.4272	0.9768	0.1712	0.5631	0.6839	0.4172	0.0166	0.0445	0.4237	0.6201	0.0539	0.6566	0.9924	0.9838	0.1864	0.8903	0.1438	0.8798
	1560			eicosenoate (20:1)	LC/MS neg	33587	C16526	HMDB0002231 HMDB0062436	5282769;5282768;94159		0.0554	0.9014	0.3111	1.09	0.87	1.49	1.19	0.3067	0.1423	0.8642	0.71	0.62	1.52	1.33		0.0554	0.0475	0.9014	0.839	0.3111	0.9504	0.545	0.9996	0.3972	0.6564	0.0386	0.0605	0.5043	0.4086	0.3067	0.6094	0.1423	0.6942	0.8642	0.9755	0.2651	0.8923	0.3285	0.9523
	1564			erucate (22:1n9)	LC/MS neg	1552	C08316	HMDB0002068	8216;5281116		0.2115	0.8918	0.3437	1.2	0.9	1.41	1.06	0.1346	0.1072	0.8057	0.72	0.63	1.57	1.39		0.2115	0.1295	0.8918	0.8363	0.3437	0.9655	0.4633	0.9996	0.5441	0.6923	0.1194	0.134	0.8271	0.5401	0.1346	0.5537	0.1072	0.678	0.8057	0.9755	0.2067	0.8923	0.3013	0.9523
	1567		Long Chain Polyunsaturated Fatty Acid (n3 and n6)	tetradecadienoate (14:2)*	LC/MS neg	62850		HMDB0000560	5312409		7.8148e-08	0.4545	0.2199	1.32	0.93	2.65	1.87	0.2305	0.1409	0.1851	0.94	0.57	1.54	0.92		7.8148e-08	7.8267e-07	0.4545	0.7572	0.2199	0.9503	0.1847	0.9569	0.7147	0.7235	1.5437e-06	4.029e-05	0.0003	0.0021	0.2305	0.5825	0.1409	0.6942	0.1851	0.9755	0.9162	0.9742	0.0417	0.8526
	1569			heptadecatrienoate (17:3)*	LC/MS neg	62383	C16344		16061034		0.1385	0.8263	0.087	1.23	0.87	1.05	0.75	0.7707	0.7756	0.7884	1	0.95	0.99	0.94		0.1385	0.0937	0.8263	0.8358	0.087	0.9503	0.1883	0.9569	0.2581	0.6317	0.8597	0.4734	0.0291	0.0674	0.7707	0.7128	0.7756	0.8513	0.7884	0.9755	0.7086	0.9668	0.9901	0.9735
	1574			stearidonate (18:4n3)	LC/MS neg	33969	C16300	HMDB0006547	5312508		0.0016	0.3472	0.2144	1.03	0.66	0.69	0.44	0.5923	0.0205	0.3279	0.82	0.49	1.52	0.9		0.0016	0.0028	0.3472	0.7539	0.2144	0.9503	0.8332	1	0.1093	0.554	0.1213	0.1355	0.0025	0.011	0.5923	0.6785	0.0205	0.6015	0.3279	0.9755	0.3311	0.8923	0.016	0.8526
	1577			eicosapentaenoate (EPA; 20:5n3)	LC/MS neg	18467	C06428	HMDB0001999	446284		0.2306	0.9501	0.0487	1.33	0.75	1.13	0.63	0.5146	0.0099	0.4168	0.72	0.42	1.7	0.98		0.2306	0.1379	0.9501	0.8521	0.0487	0.9503	0.1619	0.9569	0.1484	0.5631	0.5529	0.3677	0.0296	0.0678	0.5146	0.6554	0.0099	0.6015	0.4168	0.9755	0.199	0.8923	0.0126	0.8526
	1578			heneicosapentaenoate (21:5n3)	LC/MS neg	57658			11998573		0.0059	0.8195	0.0567	1.34	0.76	0.82	0.46	0.5773	0.026	0.5352	0.76	0.42	1.73	0.95		0.0059	0.008	0.8195	0.8358	0.0567	0.9503	0.1449	0.9569	0.2017	0.5868	0.4805	0.3375	0.0017	0.0082	0.5773	0.6744	0.026	0.6015	0.5352	0.9755	0.2532	0.8923	0.0351	0.8526
	1579			docosapentaenoate (n3 DPA; 22:5n3)	LC/MS neg	32504	C16513	HMDB0001976 HMDB0006528	6441454		0.2553	0.748	0.1267	1.31	0.82	1.11	0.69	0.4406	0.0112	0.6745	0.68	0.43	1.63	1.04		0.2553	0.1481	0.748	0.8283	0.1267	0.9503	0.2101	0.9569	0.3606	0.6564	0.7693	0.4431	0.0667	0.119	0.4406	0.6232	0.0112	0.6015	0.6745	0.9755	0.1324	0.8903	0.027	0.8526
	1580			docosahexaenoate (DHA; 22:6n3)	LC/MS neg	44675	C06429	HMDB0002183	445580		0.7459	0.762	0.0868	1.31	0.77	1.42	0.84	0.3434	0.0203	0.9013	0.58	0.49	1.52	1.29		0.7459	0.3093	0.762	0.8283	0.0868	0.9503	0.1707	0.9569	0.2838	0.6519	0.1431	0.1508	0.3206	0.313	0.3434	0.6094	0.0203	0.6015	0.9013	0.9795	0.0913	0.8903	0.0932	0.8526
	1582			nisinate (24:6n3)	LC/MS neg	57810		HMDB0013025	11792612		0.0016	0.9381	0.5661	1.03	0.84	0.66	0.53	0.2739	0.0083	0.6665	0.68	0.41	1.82	1.11		0.0016	0.0028	0.9381	0.8472	0.5661	0.9891	0.7368	1	0.628	0.6923	0.0462	0.069	0.0084	0.0273	0.2739	0.5974	0.0083	0.6015	0.6665	0.9755	0.1146	0.8903	0.0215	0.8526
	1583			hexadecadienoate (16:2n6)	LC/MS neg	57652		HMDB0000477	13932172		0.0141	0.9988	0.1975	1.26	0.77	1.91	1.16	0.0898	0.1121	0.9064	0.72	0.56	1.94	1.5		0.0141	0.0158	0.9988	0.8577	0.1975	0.9503	0.3793	0.9569	0.3354	0.6564	0.0087	0.0204	0.3712	0.3463	0.0898	0.4977	0.1121	0.678	0.9064	0.9795	0.3124	0.8923	0.2016	0.9089
	1584			linoleate (18:2n6)	LC/MS neg	1105	C01595	HMDB0000673 HMDB0006270	5280450		0.667	0.9764	0.0569	1.29	0.74	1.43	0.82	0.4504	0.0273	0.7724	0.76	0.52	1.52	1.05		0.667	0.2873	0.9764	0.8557	0.0569	0.9503	0.1837	0.9569	0.1568	0.5631	0.0937	0.1124	0.2876	0.2952	0.4504	0.6295	0.0273	0.6015	0.7724	0.9755	0.1792	0.8903	0.0615	0.8526
	1586			linolenate [alpha or gamma; (18:3n3 or 6)]	LC/MS neg	34035	C06426 C06427	HMDB0001388 HMDB0003073	5280933;5280934		0.489	0.8999	0.0415	1.28	0.71	1.24	0.69	0.3086	0.059	0.7815	0.73	0.51	1.73	1.2		0.489	0.2304	0.8999	0.8386	0.0415	0.9503	0.185	0.9569	0.1035	0.554	0.3117	0.2549	0.0576	0.1085	0.3086	0.6094	0.059	0.6622	0.7815	0.9755	0.2631	0.8923	0.1057	0.8694
	1587			dihomo-linoleate (20:2n6)	LC/MS neg	17805	C16525	HMDB0005060	6439848		0.0734	0.69	0.1318	1.15	0.72	1.01	0.63	0.3441	0.2088	0.7864	0.68	0.66	1.46	1.43		0.0734	0.0584	0.69	0.8191	0.1318	0.9503	0.4436	0.9977	0.1573	0.5631	0.8265	0.4655	0.0244	0.0584	0.3441	0.6094	0.2088	0.7733	0.7864	0.9755	0.3007	0.8923	0.4575	0.9523
	1589			dihomo-linolenate (20:3n3 or n6)	LC/MS neg	35718	C03242	HMDB0002925	5280581		0.0438	0.9074	0.1905	1.21	0.83	0.91	0.63	0.4516	0.0599	0.9612	0.7	0.58	1.45	1.2		0.0438	0.0401	0.9074	0.8403	0.1905	0.9503	0.3325	0.9569	0.3705	0.6564	0.5845	0.3792	0.0229	0.0557	0.4516	0.6301	0.0599	0.6622	0.9612	0.9838	0.2066	0.8923	0.1461	0.8798
	1590			arachidonate (20:4n6)	LC/MS neg	1110	C00219	HMDB0001043	444899		0.4477	0.9684	0.0779	1.27	0.77	1.47	0.9	0.3016	0.026	0.8857	0.63	0.52	1.48	1.22		0.4477	0.2151	0.9684	0.8557	0.0779	0.9503	0.2165	0.9569	0.1938	0.5813	0.073	0.0959	0.4648	0.391	0.3016	0.6085	0.026	0.6015	0.8857	0.9755	0.1027	0.8903	0.1121	0.8694
	1591			docosatrienoate (22:3n6)*	LC/MS neg	57467			75955220		0.3184	0.575	0.6512	0.86	0.83	0.91	0.88	0.2743	0.3531	0.7484	0.64	0.71	1.51	1.67		0.3184	0.1725	0.575	0.7881	0.6512	0.9891	0.9411	1	0.4528	0.677	0.6917	0.4202	0.3128	0.3077	0.2743	0.5974	0.3531	0.8012	0.7484	0.9755	0.3988	0.9241	0.6482	0.9523
	1592			adrenate (22:4n6)	LC/MS neg	32980	C16527	HMDB0002226	5497181;5282844		0.0816	0.8421	0.2699	1.26	0.87	0.94	0.65	0.1884	0.0371	0.5654	0.82	0.44	1.92	1.03		0.0816	0.0631	0.8421	0.8358	0.2699	0.9503	0.3776	0.9569	0.4975	0.6861	0.6286	0.3983	0.0503	0.099	0.1884	0.5659	0.0371	0.6085	0.5654	0.9755	0.286	0.8923	0.0489	0.8526
	1593			docosapentaenoate (n6 DPA; 22:5n6)	LC/MS neg	37478	C16513	HMDB0001976	6441454		0.4062	0.859	0.1256	1.27	0.83	1.11	0.73	0.2739	0.1218	0.562	0.58	0.64	1.33	1.48		0.4062	0.2016	0.859	0.8358	0.1256	0.9503	0.2447	0.9569	0.3069	0.6549	0.6018	0.3864	0.1022	0.1614	0.2739	0.5974	0.1218	0.678	0.562	0.9755	0.1515	0.8903	0.4591	0.9523
	1594			docosadienoate (22:2n6)	LC/MS neg	32415	C16533	HMDB0061714	5282807		0.7664	0.8145	0.5992	1	0.91	1.07	0.97	0.2482	0.2299	0.5999	0.64	0.7	1.46	1.59		0.7664	0.3137	0.8145	0.8358	0.5992	0.9891	0.8436	1	0.5725	0.6923	0.8694	0.4762	0.5664	0.4409	0.2482	0.5905	0.2299	0.777	0.5999	0.9755	0.2449	0.8923	0.6084	0.9523
	1596			mead acid (20:3n9)	LC/MS neg	35174		HMDB0010378	5312531		0.2316	0.4233	0.1018	1.14	0.64	1.71	0.96	0.3632	0.3965	0.6075	0.59	0.75	1.39	1.77		0.2316	0.138	0.4233	0.7571	0.1018	0.9503	0.5567	0.9996	0.0733	0.5361	0.0461	0.0689	0.7455	0.514	0.3632	0.6108	0.3965	0.8012	0.6075	0.9755	0.3589	0.909	0.8013	0.9523
	1654		Fatty Acid, Branched	(12 or 13)-methylmyristate (a15:0 or i15:0)	LC/MS neg	38293		HMDB0061707	151014		0.0447	0.5693	0.1199	1.17	0.76	0.96	0.63	0.0481	0.0287	0.2249	0.8	0.47	2.03	1.19		0.0447	0.0406	0.5693	0.7881	0.1199	0.9503	0.4924	0.9996	0.1164	0.554	0.7235	0.4277	0.0153	0.0418	0.0481	0.3533	0.0287	0.6026	0.2249	0.9755	0.4764	0.9525	0.0136	0.8526
	1659			(14 or 15)-methylpalmitate (a17:0 or i17:0)	LC/MS neg	38768	C16995	HMDB0061859	8181;17903417		0.7363	0.8061	0.1059	1.22	0.74	1.29	0.79	0.3461	0.015	0.9159	0.68	0.51	1.5	1.13		0.7363	0.3069	0.8061	0.8358	0.1059	0.9503	0.3441	0.9569	0.1648	0.5631	0.348	0.2718	0.1714	0.2223	0.3461	0.6094	0.015	0.6015	0.9159	0.9812	0.1038	0.8903	0.0545	0.8526
	1665			(16 or 17)-methylstearate (a19:0 or i19:0)	LC/MS neg	38296		HMDB0037397	3083779		0.0529	0.8346	0.1965	1.1	0.77	0.91	0.64	0.4069	0.0357	0.5597	0.61	0.62	1.28	1.31		0.0529	0.0458	0.8346	0.8358	0.1965	0.9503	0.4583	0.9996	0.2638	0.6335	0.6197	0.3946	0.0271	0.0632	0.4069	0.6108	0.0357	0.6074	0.5597	0.9755	0.0691	0.8903	0.2388	0.9226
	1669			pristanate	LC/MS neg	38271		HMDB0000795	123929		0.0001	0.8176	0.4264	1.16	0.89	0.57	0.44	0.9414	0.6924	0.2309	1.56	0.76	1.44	0.71		0.0001	0.0003	0.8176	0.8358	0.4264	0.9815	0.4881	0.9996	0.6727	0.7114	0.0137	0.0288	0.001	0.0056	0.9414	0.7491	0.6924	0.8513	0.2309	0.9755	0.2817	0.8923	0.5444	0.9523
	1670			18-methylnonadecanoate (i20:0)	LC/MS neg	62781			4383090		0.3497	0.3396	0.0148	3.06	0.67	3.22	0.7	0.3219	0.5268	0.3862	0.74	1.12	1.07	1.62		0.3497	0.1831	0.3396	0.7539	0.0148	0.9503	0.0227	0.9569	0.2354	0.6123	0.0168	0.0332	0.2588	0.2824	0.3219	0.6094	0.5268	0.8169	0.3862	0.9755	0.3128	0.8923	0.86	0.954
	1674		Fatty Acid, Dicarboxylate	dimethylmalonic acid	LC/MS polar	42978		HMDB0002001	11686		0.7603	0.3449	0.6999	0.72	0.64	1.2	1.07	0.7626	0.7007	0.8333	1	1.1	0.99	1.09		0.7603	0.3126	0.3449	0.7539	0.6999	0.9891	0.7022	1	0.3242	0.6564	0.6211	0.395	0.9551	0.5772	0.7626	0.7099	0.7007	0.8513	0.8333	0.9755	0.9062	0.9734	0.6586	0.9523
	1676			glutarate (C5-DC)	LC/MS polar	396	C00489	HMDB0000661	743;4418048		0.046	0.0071	0.881	1.46	1.4	0.78	0.75	0.0104	0.4177	0.8989	1.15	1.24	0.55	0.59		0.046	0.0417	0.0071	0.2302	0.881	0.9982	0.0482	0.9569	0.05	0.4959	0.1755	0.1724	0.1291	0.188	0.0104	0.1439	0.4177	0.8012	0.8989	0.9795	0.5258	0.9668	0.6098	0.9523
	1679			3-methylglutarate/2-methylglutarate	LC/MS polar	54676		HMDB0000752 HMDB0000422	12046;12284		0.05	0.478	0.6831	1.12	1.04	1.25	1.16	0.2098	0.4452	0.837	0.91	0.94	0.85	0.88		0.05	0.0439	0.478	0.7678	0.6831	0.9891	0.4508	0.9996	0.8213	0.744	0.0886	0.108	0.2626	0.283	0.2098	0.5662	0.4452	0.8012	0.837	0.9755	0.5124	0.9668	0.6767	0.9523
	1680			2-hydroxyglutarate	LC/MS pos early	52294	C02630	HMDB0059655	43		0.0269	0.999	0.8426	0.96	1.03	1.18	1.27	0.2414	0.4472	0.4194	1	1.23	0.8	0.98		0.0269	0.027	0.999	0.8577	0.8426	0.9891	0.8925	1	0.8834	0.7583	0.1366	0.1457	0.0874	0.1479	0.2414	0.5873	0.4472	0.8012	0.4194	0.9755	0.974	0.9788	0.2472	0.923
	1682			adipate (C6-DC)	LC/MS polar	21134	C06104	HMDB0000448	196		0.2748	0.6097	0.9733	1.06	1.08	1.16	1.19	0.0191	0.6428	0.839	1.07	1.09	0.5	0.51		0.2748	0.1568	0.6097	0.7967	0.9733	0.9982	0.7468	1	0.6857	0.7118	0.4453	0.3216	0.4299	0.3765	0.0191	0.1946	0.6428	0.8421	0.839	0.9755	0.6523	0.9668	0.846	0.9528
	1684			2-hydroxyadipate	LC/MS polar	31934	C02360	HMDB0000321	193530		0.1922	0.5512	0.21	1.16	0.54	1.12	0.52	0.0148	0.3575	0.5314	0.99	1.3	0.56	0.73		0.1922	0.1213	0.5512	0.7832	0.21	0.9503	0.6494	1	0.172	0.5631	0.9697	0.5044	0.0784	0.1369	0.0148	0.1769	0.3575	0.8012	0.5314	0.9755	0.8398	0.9668	0.2534	0.923
	1685			3-hydroxyadipate	LC/MS polar	62069		HMDB0000345	151913		0.0845	0.4503	0.7232	1.02	1.11	1.14	1.24	0.2181	0.4696	0.6832	1.07	1.15	0.86	0.92		0.0845	0.0647	0.4503	0.7571	0.7232	0.9891	0.7848	1	0.4108	0.6564	0.3134	0.2556	0.1453	0.2043	0.2181	0.5679	0.4696	0.8012	0.6832	0.9755	0.83	0.9668	0.4018	0.9523
	1686			3-methyladipate	LC/MS polar	36749		HMDB0000555	12292		0.0491	0.8319	0.2255	1.14	0.91	1.43	1.14				1	1	1	1		0.0491	0.0434	0.8319	0.8358	0.2255	0.9503	0.3343	0.9569	0.4522	0.677	0.0254	0.046	0.572	0.4431
	1688			maleate	LC/MS polar	20676	C01384	HMDB0000176	444266		0.6223	0.3811	0.5926	0.97	1.13	0.97	1.12	0.4838	0.8625	0.7763	1.12	1.03	1.22	1.12		0.6223	0.2727	0.3811	0.7571	0.5926	0.9891	0.8154	1	0.2966	0.653	0.9755	0.5045	0.4743	0.3957	0.4838	0.6433	0.8625	0.8539	0.7763	0.9755	0.9401	0.9763	0.734	0.9523
	1690			pimelate (C7-DC)	LC/MS polar	15704	C02656	HMDB0000857	385		0.9301	0.5461	0.7678	1.12	1.21	0.98	1.06	0.6658	0.7336	0.3808	1.04	0.83	1.21	0.97		0.9301	0.3541	0.5461	0.7832	0.7678	0.9891	0.544	0.9996	0.8177	0.744	0.8817	0.4794	0.7893	0.5306	0.6658	0.6891	0.7336	0.8513	0.3808	0.9755	0.7145	0.9668	0.3668	0.9523
	1693			suberate (C8-DC)	LC/MS polar	15730	C08278	HMDB0000893	10457		0.0903	0.7911	0.8268	0.9	1.11	1.33	1.64	0.1141	0.8069	0.9512	0.97	0.95	0.86	0.84		0.0903	0.0679	0.7911	0.8358	0.8268	0.9891	0.7439	1	0.9726	0.7735	0.2807	0.236	0.1788	0.228	0.1141	0.5291	0.8069	0.8513	0.9512	0.9838	0.9015	0.9696	0.8203	0.9523
	1696			azelate (C9-DC)	LC/MS neg	18362	C08261	HMDB0000784	2266		0.0837	0.5957	0.6151	1.11	0.99	1.53	1.36	0.0948	0.5064	0.687	1.02	0.76	0.73	0.54		0.0837	0.0643	0.5957	0.7881	0.6151	0.9891	0.4859	0.9996	0.9834	0.7735	0.1102	0.1271	0.377	0.3494	0.0948	0.5069	0.5064	0.8134	0.687	0.9755	0.8586	0.9668	0.4288	0.9523
	1698			sebacate (C10-DC)	LC/MS neg	32398	C08277	HMDB0000792	5192		0.0215	0.5383	0.0122	1.37	0.86	1.63	1.03	0.2317	0.13	0.3831	0.68	0.91	0.73	0.97		0.0215	0.0223	0.5383	0.7832	0.0122	0.9503	0.0338	0.9569	0.1368	0.5631	0.001	0.0041	0.8647	0.5502	0.2317	0.5825	0.13	0.6798	0.3831	0.9755	0.1096	0.8903	0.6199	0.9523
	1700			undecanedioate (C11-DC)	LC/MS neg	42395		HMDB0000888	15816		0.5608	0.706	0.1413	1.31	0.92	1.31	0.92	0.3957	0.6667	0.8659	0.99	0.88	0.88	0.79		0.5608	0.2538	0.706	0.8191	0.1413	0.9503	0.2109	0.9569	0.4066	0.6564	0.1431	0.1508	0.5234	0.4175	0.3957	0.6108	0.6667	0.8513	0.8659	0.9755	0.8592	0.9668	0.656	0.9523
	1703			dodecanedioate (C12-DC)	LC/MS neg	32388	C02678	HMDB0000623	12736		0.0689	0.1335	0.0654	1.58	0.97	1.66	1.01	0.9594	0.6423	0.8672	1.02	1.2	1.04	1.23		0.0689	0.0557	0.1335	0.6045	0.0654	0.9503	0.0267	0.9569	0.7834	0.7392	0.0109	0.0243	0.9859	0.5859	0.9594	0.7532	0.6423	0.8421	0.8672	0.9755	0.8404	0.9668	0.6388	0.9523
	1704			3-hydroxydodecanedioate*	LC/MS neg	62915		HMDB0000413	16663321		0.0416	0.6458	0.6301	1.23	0.99	1.62	1.3	7.4441e-05	0.9428	0.7599	0.96	1.03	0.65	0.7		0.0416	0.0388	0.6458	0.8079	0.6301	0.9891	0.5255	0.9996	0.9869	0.7755	0.0706	0.094	0.2591	0.2824	7.4441e-05	0.0034	0.9428	0.8609	0.7599	0.9755	0.8743	0.9668	0.7791	0.9523
	1705			dodecenedioate (C12:1-DC)*	LC/MS neg	61864		HMDB0000933	5283028		0.3518	0.3061	0.7954	1.2	1.05	1.23	1.08	0.0713	0.9159	0.2218	0.73	1.22	0.54	0.91		0.3518	0.1835	0.3061	0.7463	0.7954	0.9891	0.3857	0.9602	0.5662	0.6923	0.3938	0.2963	0.6362	0.4754	0.0713	0.4263	0.9159	0.8609	0.2218	0.9755	0.4463	0.9455	0.322	0.9523
	1706			dodecadienoate (12:2)*	LC/MS neg	62276			25480		0.5672	0.675	0.9418	1.08	1.1	1.15	1.17	0.6647	0.5887	0.671	0.85	0.99	0.95	1.12		0.5672	0.2549	0.675	0.8191	0.9418	0.9982	0.8147	1	0.7144	0.7235	0.7199	0.4265	0.6522	0.4793	0.6647	0.6891	0.5887	0.8217	0.671	0.9755	0.5149	0.9668	0.9309	0.9709
	1707			tridecenedioate (C13:1-DC)*	LC/MS neg	62919					1.3316e-09	0.7628	0.5651	1.05	0.82	11.26	8.77				1	1	1	1		1.3316e-09	4.0008e-08	0.7628	0.8283	0.5651	0.9891	0.8526	1	0.5151	0.6861	2.279e-07	9.8431e-06	3.016e-06	8.4418e-05
	1708			tetradecanedioate (C14-DC)	LC/MS neg	35669		HMDB0000872	13185		0.3183	0.384	0.1924	1.32	0.92	1.44	1	0.0359	0.9183	0.9854	0.96	1.06	0.76	0.83		0.3183	0.1725	0.384	0.7571	0.1924	0.9503	0.1448	0.9569	0.7394	0.7293	0.1031	0.1204	0.8248	0.5397	0.0359	0.29	0.9183	0.8609	0.9854	0.9838	0.9546	0.9788	0.9285	0.9709
	1710			branched chain 14:0 dicarboxylic acid**	LC/MS neg	63191					0.9609	0.8147	0.8459	1.03	1.02	0.99	0.97				1	1	1	1		0.9609	0.3612	0.8147	0.8358	0.8459	0.9911	0.7721	1	0.9762	0.7735	0.917	0.4921	0.8651	0.5502
	1712			hexadecanedioate (C16-DC)	LC/MS neg	35678	C19615	HMDB0000672	10459		0.3158	0.3224	0.2015	1.39	0.92	1.11	0.74	0.4976	0.755	0.7531	1	0.94	0.99	0.93		0.3158	0.172	0.3224	0.7479	0.2015	0.9503	0.1291	0.9569	0.8246	0.744	0.8386	0.468	0.1154	0.175	0.4976	0.6498	0.755	0.8513	0.7531	0.9755	0.9986	0.9788	0.6418	0.9523
	1713			hexadecenedioate (C16:1-DC)*	LC/MS neg	61862					0.9419	0.873	0.2485	1.29	0.78	1.42	0.86	0.8506	0.756	0.5765	0.95	1.13	0.95	1.13		0.9419	0.3572	0.873	0.8358	0.2485	0.9503	0.3729	0.9569	0.4557	0.677	0.4349	0.3155	0.3896	0.3544	0.8506	0.7187	0.756	0.8513	0.5765	0.9755	0.8663	0.9668	0.5189	0.9523
	1715			octadecanedioate (C18-DC)	LC/MS neg	36754		HMDB0000782	70095		0.2616	0.1236	0.1041	1.52	0.96	1.52	0.96	0.2491	0.2072	0.1199	0.94	1.54	0.69	1.13		0.2616	0.1513	0.1236	0.6045	0.1041	0.9503	0.0357	0.9569	0.9456	0.7662	0.0526	0.0753	0.7116	0.5019	0.2491	0.5909	0.2072	0.7733	0.1199	0.9755	0.8337	0.9668	0.0403	0.8526
	1716			octadecenedioate (C18:1-DC)	LC/MS neg	61861			9543674		0.0912	0.49	0.1429	1.43	0.71	2.32	1.15	0.9717	0.9958	0.6084	0.91	1.03	0.92	1.04		0.0912	0.0683	0.49	0.7712	0.1429	0.9503	0.1471	0.9569	0.5526	0.6923	0.0271	0.0484	0.8667	0.5502	0.9717	0.7532	0.9958	0.8763	0.6084	0.9755	0.7261	0.9668	0.7059	0.9523
	1717			octadecadienedioate (C18:2-DC)*	LC/MS neg	61860					0.4931	0.118	0.9201	1.21	1.21	0.92	0.92				1	1	1	1		0.4931	0.2318	0.118	0.6045	0.9201	0.9982	0.3156	0.9569	0.213	0.5927	0.573	0.3745	0.682	0.4866
	1726			2-hydroxysebacate	LC/MS neg	63357		HMDB0000424	128458		0.156	0.3116	0.7448	1.22	1.21	0.74	0.73	5.6262e-09	0.471	0.6956	1	1.15	0.34	0.4		0.156	0.1032	0.3116	0.7479	0.7448	0.9891	0.3662	0.9569	0.6059	0.6923	0.425	0.3103	0.2228	0.2579	5.6262e-09	1.4547e-06	0.471	0.8012	0.6956	0.9755	0.8223	0.9668	0.4097	0.9523
	1767		Fatty Acid, Amino	2-aminoheptanoate	LC/MS pos early	43761		HMDB0094649	227939		0.3427	0.0599	0.9359	0.74	0.8	1.03	1.13	0.0067	0.0206	0.641	0.65	0.73	1.39	1.55		0.3427	0.1814	0.0599	0.5276	0.9359	0.9982	0.1782	0.9569	0.173	0.5631	0.5314	0.3574	0.4713	0.3943	0.0067	0.113	0.0206	0.6015	0.641	0.9755	0.0579	0.8903	0.1511	0.8798
	1772			2-aminooctanoate	LC/MS pos late	43343		HMDB0000991	69522		7.0527e-06	0.0274	0.3786	0.59	0.86	1.59	2.32	7.2032e-05	0.1498	0.8244	0.8	0.79	1.83	1.8		7.0527e-06	2.7826e-05	0.0274	0.3991	0.3786	0.9734	0.0381	0.9569	0.2951	0.653	0.0025	0.008	0.0001	0.0012	7.2032e-05	0.0034	0.1498	0.7037	0.8244	0.9755	0.4026	0.9241	0.2154	0.9089
	1785		Fatty Acid Metabolism (also BCAA Metabolism)	butyrylcarnitine (C4)	LC/MS pos early	32412	C02862	HMDB0002013	439829		0.1248	0.445	0.428	1.87	1.11	2.57	1.53	0.345	0.345	0.345	1	76.74	1	76.74		0.1248	0.0863	0.445	0.7571	0.428	0.9815	0.2952	0.9569	0.9826	0.7735	0.0983	0.1161	0.5908	0.4525	0.345	0.6094	0.345	0.7999	0.345	0.9755	1	0.9788	0.1645	0.8798
	1786			butyrylglycine	LC/MS neg	31850		HMDB0000808	88412		0.0692	0.2718	0.649	0.9	0.85	1.4	1.33	0.7084	0.7359	0.7013	0.81	1.03	0.82	1.04		0.0692	0.0557	0.2718	0.7351	0.649	0.9891	0.6584	1	0.2499	0.6213	0.1033	0.1204	0.3264	0.3155	0.7084	0.6982	0.7359	0.8513	0.7013	0.9755	0.6265	0.9668	0.9725	0.9709
	1787			propionyl CoA	LC/MS neg	46323	C00100	HMDB0001275	92753		0.9398	0.8662	0.9382	0.99	0.99	1	1	0.9375	0.8012	0.7168	1.08	1.28	0.93	1.1		0.9398	0.3572	0.8662	0.8358	0.9382	0.9982	0.868	1	0.9461	0.7662	0.9127	0.4904	0.9989	0.5859	0.9375	0.7482	0.8012	0.8513	0.7168	0.9755	0.9401	0.9763	0.6481	0.9523
	1788			propionylcarnitine (C3)	LC/MS pos early	32452	C03017	HMDB0000824	107738		2.6085e-05	0.2301	0.7036	0.88	0.79	2.04	1.82	0.7772	0.49	0.4	1.13	1	1.08	0.96		2.6085e-05	8.4203e-05	0.2301	0.7159	0.7036	0.9891	0.5735	0.9996	0.2411	0.6159	0.0006	0.0028	0.003	0.0124	0.7772	0.7141	0.49	0.811	0.4	0.9755	0.3027	0.8923	0.9089	0.9709
	1789			propionylglycine	LC/MS polar	31932		HMDB0000783	98681		0.0026	0.4394	0.4366	1.15	1.03	1.48	1.32	0.5134	0.8176	0.1856	0.82	1.23	0.92	1.37		0.0026	0.0041	0.4394	0.7571	0.4366	0.9815	0.2968	0.9569	0.9971	0.7779	0.0066	0.0167	0.0888	0.1484	0.5134	0.655	0.8176	0.8526	0.1856	0.9755	0.4535	0.9512	0.2472	0.923
	1791			methylmalonate (MMA)	LC/MS polar	1496	C02170	HMDB0000202	487		0.9447	0.0028	0.3674	0.87	0.76	1.08	0.94	0.115	0.5412	0.5757	1.12	1.01	0.93	0.84		0.9447	0.3575	0.0028	0.1303	0.3674	0.9719	0.1207	0.9569	0.0042	0.1641	0.4855	0.3397	0.5594	0.4366	0.115	0.5291	0.5412	0.8169	0.5757	0.9755	0.4301	0.9366	0.9693	0.9709
	1792			2-methylmalonylcarnitine (C4-DC)	LC/MS pos early	35482		HMDB0013133	53481628		0.002	0.2873	0.7508	0.86	0.67	2.51	1.95	0.8767	0.8008	0.4168	1.07	0.88	1.09	0.9		0.002	0.0034	0.2873	0.7437	0.7508	0.9891	0.6096	0.9996	0.3051	0.6549	0.0125	0.027	0.04	0.0844	0.8767	0.7258	0.8008	0.8513	0.4168	0.9755	0.7032	0.9668	0.4293	0.9523
	1818		Fatty Acid Metabolism (Acyl Glycine)	isocaproylglycine	LC/MS neg	61789			28777652		0.5666	0.2092	0.8159	0.65	0.83	1.26	1.61				1	1	1	1		0.5666	0.2549	0.2092	0.7041	0.8159	0.9891	0.313	0.9569	0.4413	0.6735	0.8065	0.4591	0.574	0.4441
	1820			valerylglycine	LC/MS neg	36768		HMDB0000927	4737557		0.0038	0.5569	0.093	1.1	0.82	1.57	1.17	0.3727	0.2898	0.7427	1.14	1.09	0.87	0.82		0.0038	0.0056	0.5569	0.7861	0.093	0.9503	0.4452	0.9977	0.0939	0.5535	0.0016	0.0058	0.3285	0.316	0.3727	0.6108	0.2898	0.778	0.7427	0.9755	0.3487	0.9032	0.5827	0.9523
	1822			hexanoylglycine	LC/MS neg	35436		HMDB0000701	99463		0.0023	0.2318	0.5977	0.9	0.79	1.63	1.43				1	1	1	1		0.0023	0.0037	0.2318	0.7159	0.5977	0.9891	0.6451	1	0.2025	0.5868	0.0095	0.0218	0.0587	0.1091
	1826			4-methylhexanoylglycine	LC/MS neg	62736					0.2434	0.7856	0.4579	0.74	0.99	1.1	1.47				1	1	1	1		0.2434	0.1427	0.7856	0.8353	0.4579	0.9815	0.4933	0.9996	0.7249	0.7253	0.7551	0.4396	0.1857	0.232
	1829			heptanoyl glycine	LC/MS neg	42629		HMDB0013010	10932172		0.3268	0.92	0.9955	0.84	0.91	1.16	1.27				1	1	1	1		0.3268	0.1755	0.92	0.844	0.9955	0.9987	0.949	1	0.9372	0.7649	0.4778	0.3369	0.4942	0.4042
	1840			N-palmitoylglycine	LC/MS neg	42092		HMDB0013034	151008		0.0089	0.7628	0.0642	1.34	0.67	2.83	1.41	0.2851	0.1048	0.9863	0.65	0.55	1.63	1.38		0.0089	0.011	0.7628	0.8283	0.0642	0.9503	0.2818	0.9569	0.1082	0.554	0.0021	0.0073	0.54	0.428	0.2851	0.6033	0.1048	0.678	0.9863	0.9838	0.2716	0.8923	0.2183	0.9089
	1842			N-oleoylglycine	LC/MS neg	40467		HMDB0013631	6436908		0.0084	0.7092	0.1283	1.33	0.66	3.01	1.51	0.2103	0.1047	0.9073	0.61	0.55	1.81	1.6		0.0084	0.0106	0.7092	0.8191	0.1283	0.9503	0.4275	0.9768	0.1595	0.5631	0.0039	0.0113	0.3823	0.3503	0.2103	0.5662	0.1047	0.678	0.9073	0.9795	0.2353	0.8923	0.256	0.923
	1844			N-linoleoylglycine	LC/MS neg	32462			6433346		0.185	0.8614	0.1109	1.43	0.71	2.07	1.03	0.404	0.404	0.404	1	0.67	1.48	1		0.185	0.1179	0.8614	0.8358	0.1109	0.9503	0.2282	0.9569	0.2836	0.6519	0.0401	0.0623	0.8423	0.5454	0.404	0.6108	0.404	0.8012	0.404	0.9755	1	0.9788	0.2184	0.9089
	1845			2-butenoylglycine	LC/MS neg	61785			6303498		0.1225	0.3713	0.0513	1.47	0.87	1.62	0.96				1	1	1	1		0.1225	0.0851	0.3713	0.7571	0.0513	0.9503	0.0565	0.9569	0.4082	0.6564	0.0148	0.0301	0.7586	0.5196
	1848			3-hydroxybutyroylglycine**	LC/MS pos early	62064					0.2247	0.7556	0.0646	1.5	0.55	3.31	1.21	0.0147	0.0619	0.1905	1.11	1.83	1.2	1.99		0.2247	0.1352	0.7556	0.8283	0.0646	0.9503	0.2856	0.9569	0.1073	0.554	0.0313	0.053	0.637	0.4754	0.0147	0.1769	0.0619	0.6622	0.1905	0.9755	0.6858	0.9668	0.0212	0.8526
	1857		Fatty Acid Metabolism (Acyl Carnitine, Short Chain)	acetylcarnitine (C2)	LC/MS pos early	32198	C02571	HMDB0000201	7045767		5.1702e-05	0.4177	0.5705	1	0.84	2.02	1.71	0.9105	0.9569	0.5149	1.05	0.95	1.06	0.96		5.1702e-05	0.0002	0.4177	0.7571	0.5705	0.9891	0.8678	1	0.3082	0.6549	0.0007	0.0031	0.0065	0.0225	0.9105	0.7383	0.9569	0.8611	0.5149	0.9755	0.6331	0.9668	0.6563	0.9523
	1859			isocaproylcarnitine	LC/MS pos early	61779					8.9028e-06	0.6367	0.9198	1.05	1.04	2	1.97	0.7341	0.2859	0.8808	1.12	1.1	0.98	0.96		8.9028e-06	3.4092e-05	0.6367	0.801	0.9198	0.9982	0.6986	1	0.782	0.7392	0.0005	0.0025	0.0009	0.0051	0.7341	0.7057	0.2859	0.7771	0.8808	0.9755	0.4094	0.9275	0.4919	0.9523
	1861		Fatty Acid Metabolism (Acyl Carnitine, Medium Chain)	hexanoylcarnitine (C6)	LC/MS pos late	32328		HMDB0000756	6426853		5.3031e-06	0.8507	0.8993	1.02	1	2.01	1.96	0.7169	0.1085	0.6838	1.21	1.14	1	0.94		5.3031e-06	2.2273e-05	0.8507	0.8358	0.8993	0.9982	0.8316	1	0.9634	0.7728	0.0003	0.0017	0.0006	0.0041	0.7169	0.7012	0.1085	0.678	0.6838	0.9755	0.1729	0.8903	0.3617	0.9523
	1862			2-methylhexanoylcarnitine	LC/MS pos late	61780					0.004	0.5814	0.5702	0.94	1.18	1.52	1.89	0.1956	0.1203	0.5094	1.11	1.35	0.73	0.89		0.004	0.0058	0.5814	0.7881	0.5702	0.9891	0.9911	1	0.4071	0.6564	0.0768	0.0987	0.0151	0.0418	0.1956	0.5659	0.1203	0.678	0.5094	0.9755	0.5325	0.9668	0.1026	0.8694
	1877			decanoylcarnitine (C10)	LC/MS pos late	33941		HMDB0000651	10245190		0.1357	0.2877	0.5985	1.38	1.12	1.47	1.2	0.345	0.345	0.345	1	1.01	1	1.01		0.1357	0.0924	0.2877	0.7437	0.5985	0.9891	0.2841	0.9569	0.685	0.7118	0.1494	0.1562	0.4891	0.4019	0.345	0.6094	0.345	0.7999	0.345	0.9755	1	0.9788	0.1645	0.8798
	1878			laurylcarnitine (C12)	LC/MS pos late	34534		HMDB000225	168381		0.0008	0.1995	0.6877	1.37	1.14	2	1.67	0.2432	0.8771	0.346	0.92	1.31	0.89	1.26		0.0008	0.0015	0.1995	0.6925	0.6877	0.9891	0.2549	0.9569	0.505	0.6861	0.0058	0.0152	0.0262	0.0617	0.2432	0.5877	0.8771	0.8539	0.346	0.9755	0.5918	0.9668	0.4144	0.9523
	1879		Fatty Acid Metabolism (Acyl Carnitine, Long Chain Saturated)	myristoylcarnitine (C14)	LC/MS pos late	33952		HMDB0005066	6426854		1.6357e-06	0.8288	0.9407	0.97	0.96	1.8	1.79	0.1867	0.4419	0.5118	1	1.28	1.03	1.31		1.6357e-06	8.2972e-06	0.8288	0.8358	0.9407	0.9982	0.9236	1	0.8289	0.744	0.0001	0.001	0.0003	0.0021	0.1867	0.5659	0.4419	0.8012	0.5118	0.9755	0.9384	0.9763	0.2922	0.9503
	1880			pentadecanoylcarnitine (C15)*	LC/MS pos late	57522		HMDB0062517	123132011		7.5781e-07	0.8956	0.7935	0.91	1.09	2.34	2.79	0.8629	0.5452	0.8413	1.04	1.1	0.99	1.05		7.5781e-07	4.4179e-06	0.8956	0.8371	0.7935	0.9891	0.9296	1	0.7702	0.7353	0.0002	0.001	7.8959e-05	0.0008	0.8629	0.7228	0.5452	0.8169	0.8413	0.9755	0.7836	0.9668	0.5498	0.9523
	1881			palmitoylcarnitine (C16)	LC/MS pos late	44681	C02990	HMDB0000222	461		4.0421e-07	0.7025	0.215	1.05	0.86	2.01	1.65	0.1404	0.4362	0.1807	0.93	1.27	1.02	1.39		4.0421e-07	2.5465e-06	0.7025	0.8191	0.215	0.9503	0.5554	0.9996	0.229	0.6123	5.1295e-06	9.188e-05	0.0009	0.0051	0.1404	0.5537	0.4362	0.8012	0.1807	0.9755	0.6964	0.9668	0.1193	0.8694
	1882			margaroylcarnitine (C17)*	LC/MS pos late	57512		HMDB0006210	53477803		3.3684e-07	0.6188	0.7709	1.07	1.06	2.7	2.68	0.836	0.7889	0.7411	0.96	1.02	0.98	1.04		3.3684e-07	2.1928e-06	0.6188	0.7967	0.7709	0.9891	0.5944	0.9996	0.8776	0.758	2.9081e-05	0.0003	0.0001	0.0012	0.836	0.7172	0.7889	0.8513	0.7411	0.9755	0.6863	0.9668	0.9627	0.9709
	1883			stearoylcarnitine (C18)	LC/MS pos late	34409		HMDB0000848	3006797		6.8116e-08	0.3156	0.2644	1.01	0.83	2.03	1.66	0.1856	0.7924	0.082	0.73	1.29	0.91	1.63		6.8116e-08	7.6017e-07	0.3156	0.7479	0.2644	0.9503	0.9374	1	0.1196	0.554	1.7316e-06	4.0457e-05	0.0002	0.0016	0.1856	0.5659	0.7924	0.8513	0.082	0.9755	0.1728	0.8903	0.2622	0.9254
	1884			arachidoylcarnitine (C20)*	LC/MS pos late	57513		HMDB0006460	53477833		2.508e-06	0.598	0.4535	0.87	1	1.78	2.06	0.9644	0.453	0.1337	0.74	1.15	0.83	1.28		2.508e-06	1.2245e-05	0.598	0.7885	0.4535	0.9815	0.3895	0.9604	0.8673	0.7527	0.001	0.0039	7.333e-05	0.0008	0.9644	0.7532	0.453	0.8012	0.1337	0.9755	0.1306	0.8903	0.5645	0.9523
	1885			behenoylcarnitine (C22)*	LC/MS pos late	57514		HMDB0062468	71464577		2.739e-07	0.7081	0.216	0.79	1.12	1.89	2.68	0.1494	0.5983	0.0873	0.82	1.12	0.74	1.02		2.739e-07	1.9452e-06	0.7081	0.8191	0.216	0.9503	0.276	0.9569	0.5146	0.6861	0.0005	0.0026	5.7815e-06	0.0001	0.1494	0.5616	0.5983	0.8242	0.0873	0.9755	0.1306	0.8903	0.3644	0.9523
	1886			lignoceroylcarnitine (C24)*	LC/MS pos late	57515		HMDB0240665			4.3883e-05	0.6705	0.8191	0.96	0.87	2.83	2.56	0.1952	0.9773	0.2782	0.9	1.12	0.78	0.97		4.3883e-05	0.0001	0.6705	0.8183	0.8191	0.9891	0.8939	1	0.6271	0.6923	0.0011	0.0044	0.0032	0.0129	0.1952	0.5659	0.9773	0.8669	0.2782	0.9755	0.4726	0.9512	0.4061	0.9523
	1897		Fatty Acid Metabolism (Acyl Carnitine, Monounsaturated)	cis-4-decenoylcarnitine (C10:1)	LC/MS pos late	38178		HMDB0013205	57357170		0.3658	0.1357	0.8569	1.31	1.56	0.79	0.94	0.0406	0.2084	0.5744	1.22	1.17	0.8	0.77		0.3658	0.1882	0.1357	0.6045	0.8569	0.994	0.3677	0.9569	0.2119	0.5927	0.4365	0.3161	0.6108	0.4655	0.0406	0.3115	0.2084	0.7733	0.5744	0.9755	0.2202	0.8923	0.5968	0.9523
	1899			5-dodecenoylcarnitine (C12:1)	LC/MS pos late	61769		HMDB13326	91825571		8.779e-08	0.9765	0.6899	1.06	0.93	3.13	2.77	0.1588	0.3456	0.5937	1.16	1.07	0.87	0.8		8.779e-08	8.1643e-07	0.9765	0.8557	0.6899	0.9891	0.8026	1	0.75	0.7305	8.5141e-06	0.0001	5.6709e-05	0.0007	0.1588	0.5616	0.3456	0.7999	0.5937	0.9755	0.3198	0.8923	0.7572	0.9523
	1902			palmitoleoylcarnitine (C16:1)*	LC/MS pos late	53223		HMDB0013207	71464547		4.6622e-08	0.5449	0.3483	1.12	0.97	2.29	1.98	0.0932	0.6203	0.2735	0.92	1.22	1.05	1.4		4.6622e-08	5.8743e-07	0.5449	0.7832	0.3483	0.9655	0.2989	0.9569	0.8016	0.744	1.8412e-06	4.1226e-05	9.8933e-05	0.001	0.0932	0.5069	0.6203	0.8295	0.2735	0.9755	0.6802	0.9668	0.2393	0.9226
	1903			oleoylcarnitine (C18:1)	LC/MS pos late	35160		HMDB0005065	6441392		1.2502e-06	0.5396	0.5753	0.96	0.88	1.85	1.69	0.0575	0.6976	0.1251	0.86	1.25	1.04	1.51		1.2502e-06	6.782e-06	0.5396	0.7832	0.5753	0.9891	0.971	1	0.3848	0.6564	4.5549e-05	0.0004	0.0005	0.0034	0.0575	0.3881	0.6976	0.8513	0.1251	0.9755	0.4283	0.9366	0.1535	0.8798
	1904			eicosenoylcarnitine (C20:1)*	LC/MS pos late	57519					0.0004	0.0078	0.0093	0.99	0.54	2.24	1.23	0.1974	0.7649	0.073	0.74	1.31	0.93	1.64		0.0004	0.0007	0.0078	0.2413	0.0093	0.9503	0.9603	1	0.0002	0.0209	3.6158e-05	0.0003	0.3786	0.3495	0.1974	0.5659	0.7649	0.8513	0.073	0.9755	0.1545	0.8903	0.2553	0.923
	1905			erucoylcarnitine (C22:1)*	LC/MS pos late	57525					8.7587e-08	0.5053	0.3562	0.7	1.02	2.72	3.99	0.8427	0.4366	0.0972	0.75	1.12	0.86	1.28		8.7587e-08	8.1643e-07	0.5053	0.7734	0.3562	0.966	0.2851	0.9569	0.8461	0.7478	0.0001	0.0008	4.6066e-06	0.0001	0.8427	0.718	0.4366	0.8012	0.0972	0.9755	0.1017	0.8903	0.496	0.9523
	1906			nervonoylcarnitine (C24:1)*	LC/MS pos late	57531		HMDB0006509			0.1564	0.1564	0.1564	1	1.08	1	1.08	0.4085	0.5506	0.0663	0.78	1.13	0.78	1.13		0.1564	0.1032	0.1564	0.643	0.1564	0.9503	1	1	0.0392	0.4708	1	0.5113	0.0518	0.0999	0.4085	0.6108	0.5506	0.8169	0.0663	0.9755	0.1003	0.8903	0.3391	0.9523
	1908		Fatty Acid Metabolism (Acyl Carnitine, Polyunsaturated)	linoleoylcarnitine (C18:2)*	LC/MS pos late	46223		HMDB0006469	6450015		4.2449e-06	0.9	0.4597	1.06	0.91	1.73	1.47	0.3411	0.886	0.104	0.82	1.23	0.87	1.31		4.2449e-06	1.8711e-05	0.9	0.8386	0.4597	0.9815	0.677	1	0.52	0.6861	7.8181e-05	0.0006	0.0017	0.0082	0.3411	0.6094	0.886	0.856	0.104	0.9755	0.308	0.8923	0.1856	0.8958
	1909			linolenoylcarnitine (C18:3)*	LC/MS pos late	57511					0.0064	0.4597	0.4769	0.9	0.98	1.25	1.35	0.7563	0.7029	0.5035	1.02	1.17	0.91	1.05		0.0064	0.0085	0.4597	0.7602	0.4769	0.9891	0.3289	0.9569	0.9831	0.7735	0.1212	0.1355	0.0162	0.0437	0.7563	0.7099	0.7029	0.8513	0.5035	0.9755	0.8448	0.9668	0.4361	0.9523
	1910			dihomo-linoleoylcarnitine (C20:2)*	LC/MS pos late	57520					0.5046	0.1354	0.2822	0.94	0.75	1.24	0.99	0.2865	0.7362	0.035	0.79	1.43	0.88	1.59		0.5046	0.2355	0.1354	0.6045	0.2822	0.9503	0.7676	1	0.0604	0.5174	0.2145	0.1984	0.7712	0.5247	0.2865	0.6039	0.7362	0.8513	0.035	0.9755	0.2148	0.8923	0.0677	0.8526
	1911			arachidonoylcarnitine (C20:4)	LC/MS pos late	57518		HMDB0006455	136212424		3.118e-07	0.5613	0.2942	1.12	0.98	1.65	1.43	0.7197	0.9373	0.4488	0.93	1.13	0.93	1.13		3.118e-07	2.1048e-06	0.5613	0.7862	0.2942	0.9503	0.2725	0.9569	0.7232	0.7253	6.1956e-06	9.7922e-05	0.0005	0.0033	0.7197	0.7022	0.9373	0.8609	0.4488	0.9755	0.6451	0.9668	0.5338	0.9523
	1912			dihomo-linolenoylcarnitine (C20:3n3 or 6)*	LC/MS pos late	57521					0.4904	0.7284	0.3877	1.05	0.92	1	0.88	0.825	0.3135	0.0623	0.88	1.71	0.72	1.39		0.4904	0.2308	0.7284	0.8253	0.3877	0.9751	0.7245	1	0.3691	0.6564	0.899	0.4855	0.2807	0.2933	0.825	0.715	0.3135	0.7999	0.0623	0.9755	0.5403	0.9668	0.0358	0.8526
	1914			docosadienoylcarnitine (C22:2)*	LC/MS pos late	57526			71464511					1	1	1	1	0.5696	0.5189	0.049	0.68	1.26	0.85	1.57																0.5696	0.6714	0.5189	0.8169	0.049	0.9755	0.0776	0.8903	0.3047	0.9523
	1915			docosatrienoylcarnitine (C22:3)*	LC/MS pos late	57527					0.404	0.404	0.404	1	0.98	1.02	1	0.4411	0.6936	0.0447	0.65	1.42	0.85	1.87		0.404	0.2008	0.404	0.7571	0.404	0.9815	1	1	0.2184	0.5954	0.2348	0.2107	1	0.5859	0.4411	0.6232	0.6936	0.8513	0.0447	0.9755	0.1022	0.8903	0.2152	0.9089
	1916			adrenoylcarnitine (C22:4)*	LC/MS pos late	57528					0.0039	0.7597	0.973	0.98	0.95	0.72	0.71	0.2934	0.8732	0.1977	0.75	1.28	0.9	1.53		0.0039	0.0058	0.7597	0.8283	0.973	0.9982	0.8541	1	0.8006	0.744	0.0339	0.0561	0.0348	0.0759	0.2934	0.6069	0.8732	0.8539	0.1977	0.9755	0.3256	0.8923	0.3963	0.9523
	1917			docosapentaenoylcarnitine (C22:5n3)*	LC/MS pos late	57529			71464594		0.0651	0.8804	0.3017	0.87	1.13	0.72	0.93	0.6313	0.7952	0.583	0.98	0.95	0.95	0.92		0.0651	0.0538	0.8804	0.8358	0.3017	0.9503	0.4227	0.9768	0.5087	0.6861	0.0422	0.0648	0.5488	0.4333	0.6313	0.6827	0.7952	0.8513	0.583	0.9755	0.8443	0.9668	0.5484	0.9523
	1919			docosahexaenoylcarnitine (C22:6)*	LC/MS pos late	57523					0.3069	0.9208	0.4345	0.88	1.13	0.79	1.02	0.489	0.5409	0.7301	1.01	1.09	0.91	0.97		0.3069	0.1686	0.9208	0.844	0.4345	0.9815	0.551	0.9996	0.6107	0.6923	0.1996	0.1885	0.8638	0.5502	0.489	0.6433	0.5409	0.8169	0.7301	0.9755	0.8563	0.9668	0.478	0.9523
	1924		Fatty Acid Metabolism (Acyl Carnitine, Dicarboxylate)	adipoylcarnitine (C6-DC)	LC/MS pos early	52988		HMDB0061677	71296139		3.625e-09	0.4347	0.5852	0.88	0.94	2.35	2.52	0.1925	0.9703	0.8634	1	0.97	0.86	0.84		3.625e-09	7.8662e-08	0.4347	0.7571	0.5852	0.9891	0.3713	0.9569	0.8594	0.7491	4.2739e-06	8.5061e-05	8.3569e-07	3.4307e-05	0.1925	0.5659	0.9703	0.8636	0.8634	0.9755	0.8876	0.9668	0.9202	0.9709
	1931			pimeloylcarnitine/3-methyladipoylcarnitine (C7-DC)	LC/MS pos early	53224					4.339e-05	0.9179	0.7218	1.02	0.95	2.01	1.87	0.0063	0.196	0.5591	1.12	1.34	0.57	0.68		4.339e-05	0.0001	0.9179	0.844	0.7218	0.9891	0.8641	1	0.7329	0.7284	0.0009	0.0036	0.004	0.0153	0.0063	0.1105	0.196	0.7711	0.5591	0.9755	0.6238	0.9668	0.1656	0.8798
	1932			suberoylcarnitine (C8-DC)	LC/MS pos early	52990					9.1161e-05	0.3964	0.4815	0.91	0.97	1.75	1.88	0.9924	0.5581	0.4167	0.91	1	0.91	1.01		9.1161e-05	0.0002	0.3964	0.7571	0.4815	0.9891	0.2965	0.9569	0.9132	0.7624	0.0098	0.0224	0.001	0.0056	0.9924	0.7532	0.5581	0.8169	0.4167	0.9755	0.3465	0.9032	0.8645	0.9542
	1936		Fatty Acid Metabolism (Acyl Carnitine, Hydroxy)	(R)-3-hydroxybutyrylcarnitine	LC/MS pos early	43264		HMDB0013127	53481617		0.0105	0.3903	0.8261	1.1	1.05	1.39	1.33	0.1334	0.7034	0.7202	0.99	1.06	0.87	0.93		0.0105	0.0124	0.3903	0.7571	0.8261	0.9891	0.4657	0.9996	0.6322	0.6932	0.0425	0.0649	0.0891	0.1484	0.1334	0.5537	0.7034	0.8513	0.7202	0.9755	0.9878	0.9788	0.5834	0.9523
	1937			(S)-3-hydroxybutyrylcarnitine	LC/MS pos early	52984		HMDB0013127	71464477		0.0057	0.3226	0.4672	0.95	0.78	1.62	1.33	0.3727	0.9244	0.633	0.93	1.02	0.89	0.98		0.0057	0.0078	0.3226	0.7479	0.4672	0.9815	0.8566	1	0.2056	0.588	0.0124	0.0269	0.1256	0.1847	0.3727	0.6108	0.9244	0.8609	0.633	0.9755	0.6988	0.9668	0.7757	0.9523
	1938			3-hydroxyhexanoylcarnitine (1)	LC/MS pos early	62557					0.0034	0.5841	0.6925	0.79	0.94	1.62	1.93	0.3852	0.4282	0.3886	1.16	0.97	1.19	1		0.0034	0.0051	0.5841	0.7881	0.6925	0.9891	0.5247	0.9996	0.9095	0.7623	0.0539	0.0765	0.0179	0.0466	0.3852	0.6108	0.4282	0.8012	0.3886	0.9755	0.2661	0.8923	0.9577	0.9709
	1939			3-hydroxyhexanoylcarnitine (2)	LC/MS pos early	62556					0.4299	0.8945	0.7619	0.93	0.98	1.13	1.19	0.1474	0.6955	0.4701	1.13	1.06	1.32	1.25		0.4299	0.2086	0.8945	0.837	0.7619	0.9891	0.7686	1	0.8991	0.759	0.7253	0.4281	0.4463	0.3817	0.1474	0.5616	0.6955	0.8513	0.4701	0.9755	0.4524	0.9512	0.8041	0.9523
	1941			3-hydroxyoctanoylcarnitine (1)	LC/MS pos early	64393					0.1224	0.7149	0.9526	0.88	0.92	0.74	0.78	0.4835	0.7254	0.976	0.94	0.98	0.91	0.95		0.1224	0.0851	0.7149	0.8191	0.9526	0.9982	0.8361	1	0.7522	0.7305	0.2811	0.236	0.2583	0.2824	0.4835	0.6433	0.7254	0.8513	0.976	0.9838	0.7966	0.9668	0.8112	0.9523
	1942			3-hydroxyoctanoylcarnitine (2)	LC/MS pos early	64394								1	1	1	1	0.6906	0.8996	0.1591	1.18	0.89	1.21	0.91																0.6906	0.6938	0.8996	0.8597	0.1591	0.9755	0.2965	0.8923	0.3349	0.9523
	1945			3-hydroxypalmitoylcarnitine	LC/MS pos late	61839		HMDB0013336	126456228		0.0004	0.8193	0.502	1.16	0.88	2.27	1.72	0.4256	0.6788	0.4428	0.91	1.17	0.96	1.24		0.0004	0.0008	0.8193	0.8358	0.502	0.9891	0.5433	0.9996	0.7407	0.7293	0.0022	0.0074	0.0269	0.0631	0.4256	0.6205	0.6788	0.8513	0.4428	0.9755	0.8094	0.9668	0.3812	0.9523
	1946			3-hydroxyoleoylcarnitine	LC/MS pos late	61840			129637446		4.1352e-06	0.8557	0.524	1.06	0.92	2.24	1.94	0.1826	0.776	0.4524	0.89	1.17	1.04	1.36		4.1352e-06	1.8565e-05	0.8557	0.8358	0.524	0.9891	0.7573	1	0.5428	0.6923	9.38e-05	0.0007	0.0014	0.0072	0.1826	0.5659	0.776	0.8513	0.4524	0.9755	0.7507	0.9668	0.442	0.9523
	1948		Carnitine Metabolism	deoxycarnitine	LC/MS pos early	36747	C01181	HMDB0001161	22620		0.7828	0.5959	0.11	0.93	1.13	0.9	1.09	0.27	0.4318	0.1218	0.75	1.04	0.77	1.07		0.7828	0.3185	0.5959	0.7881	0.11	0.9503	0.4573	0.9996	0.1153	0.554	0.1777	0.1736	0.346	0.3283	0.27	0.5974	0.4318	0.8012	0.1218	0.9755	0.1172	0.8903	0.5574	0.9523
	1949			carnitine	LC/MS pos early	15500	C00487 C00308	HMDB0000062	288		1.9826e-10	0.2791	0.9185	0.93	0.92	1.8	1.79	0.9255	0.7309	0.14	0.93	1.15	0.91	1.13		1.9826e-10	8.6042e-09	0.2791	0.7398	0.9185	0.9982	0.5045	0.9996	0.3773	0.6564	1.1466e-07	8.9262e-06	2.6579e-07	1.4879e-05	0.9255	0.7428	0.7309	0.8513	0.14	0.9755	0.435	0.9366	0.1764	0.8865
	1955		Ketone Bodies	3-hydroxybutyrate (BHBA)	LC/MS polar	542	C03197 C01089	HMDB0000011 HMDB0000357 HMDB0000442	441;94318;92135		0.4758	0.6407	0.4122	1.01	0.89	1.11	0.98	0.0156	0.3757	0.6142	1.16	1.02	0.84	0.73		0.4758	0.225	0.6407	0.8038	0.4122	0.9815	0.8091	1	0.3407	0.6564	0.2745	0.2338	0.9395	0.5728	0.0156	0.1786	0.3757	0.8012	0.6142	0.9755	0.3489	0.9032	0.7737	0.9523
	1960		Fatty Acid Metabolism (Acyl Choline)	palmitoylcholine	LC/MS pos late	52944		HMDB0240592	151731		0.4069	0.4813	0.5647	1.01	1.15	1.02	1.16	0.9833	0.3864	0.891	0.9	0.87	1.02	0.98		0.4069	0.2017	0.4813	0.7698	0.5647	0.9891	0.9301	1	0.3435	0.6564	0.8539	0.4711	0.3286	0.316	0.9833	0.7532	0.3864	0.8012	0.891	0.9769	0.6201	0.9668	0.4555	0.9523
	1961			oleoylcholine	LC/MS pos late	53260		HMDB0240596	59040790		0.2157	0.7332	0.7332	1	1.04	1.04	1.09	0.025	0.2594	0.4487	0.75	0.94	1.23	1.55		0.2157	0.131	0.7332	0.8277	0.7332	0.9891	1	1	0.6128	0.6923	0.5137	0.3513	0.2704	0.2886	0.025	0.2333	0.2594	0.7771	0.4487	0.9755	0.2053	0.8923	0.778	0.9523
	1974		Fatty Acid, Monohydroxy	4-hydroxybutyrate (GHB)	LC/MS polar	34585	C00989	HMDB0000710	10413		0.7854	0.2452	0.7283	0.57	0.66	0.89	1.03	0.2049	0.2661	0.9418	1.16	1.31	0.81	0.91		0.7854	0.3192	0.2452	0.7159	0.7283	0.9891	0.3076	0.9569	0.5392	0.6923	0.9569	0.5017	0.6657	0.4832	0.2049	0.5662	0.2661	0.7771	0.9418	0.9838	0.4792	0.9531	0.3767	0.9523
	1976			2-hydroxyheptanoate*	LC/MS polar	61827			2750949		0.2401	0.4401	0.9499	0.89	0.86	1.32	1.29	0.8043	0.9272	0.505	1	1.13	0.94	1.05		0.2401	0.1414	0.4401	0.7571	0.9499	0.9982	0.5718	0.9996	0.5968	0.6923	0.4219	0.3085	0.3852	0.352	0.8043	0.7141	0.9272	0.8609	0.505	0.9755	0.608	0.9668	0.668	0.9523
	1984			2-hydroxymyristate	LC/MS neg	32413	C13790	HMDB0002261	1563		0.4035	0.9396	0.4311	1.07	1.09	1	1.02	0.0535	0.4338	0.6688	0.79	0.97	1.24	1.52		0.4035	0.2008	0.9396	0.8472	0.4311	0.9815	0.6292	1	0.5205	0.6861	0.972	0.5044	0.2602	0.2824	0.0535	0.3737	0.4338	0.8012	0.6688	0.9755	0.4142	0.9328	0.7899	0.9523
	1985			2-hydroxypalmitate	LC/MS neg	35675		HMDB0031057	12575964;92836;11065598		0.3074	0.8154	0.6378	1.12	1.24	1.57	1.73	0.0221	0.1211	0.307	0.61	0.88	1.22	1.74		0.3074	0.1686	0.8154	0.8358	0.6378	0.9891	0.6344	1	0.8596	0.7491	0.2867	0.2379	0.6968	0.4943	0.0221	0.2143	0.1211	0.678	0.307	0.9755	0.0855	0.8903	0.6808	0.9523
	1987			2-hydroxyoleate	LC/MS neg	54920			9796304		0.3977	0.996	0.5109	1.13	1.05	1.46	1.35	0.0737	0.0206	0.9364	0.66	0.56	1.6	1.37		0.3977	0.1996	0.996	0.8577	0.5109	0.9891	0.6537	1	0.627	0.6923	0.2838	0.2376	0.8938	0.5575	0.0737	0.4366	0.0206	0.6015	0.9364	0.9838	0.0975	0.8903	0.0882	0.8526
	1988			2-hydroxystearate	LC/MS neg	17945	C03045 C03042	HMDB0062549	69417;439885;439887		0.1045	0.636	0.5496	1.19	1.22	1.67	1.7	0.0379	0.086	0.567	0.67	0.84	1.24	1.54		0.1045	0.0748	0.636	0.801	0.5496	0.9891	0.4699	0.9996	0.9253	0.7638	0.113	0.1294	0.46	0.3887	0.0379	0.3001	0.086	0.678	0.567	0.9755	0.1221	0.8903	0.3793	0.9523
	1990			2-hydroxyarachidate*	LC/MS neg	61700			5225199		0.2381	0.9246	0.2498	1.13	0.88	1.38	1.07	0.2342	0.0257	0.4903	0.68	0.81	1.05	1.25		0.2381	0.141	0.9246	0.845	0.2498	0.9503	0.4715	0.9996	0.3529	0.6564	0.0992	0.1169	0.9833	0.5856	0.2342	0.5825	0.0257	0.6015	0.4903	0.9755	0.0483	0.8903	0.2272	0.9226
	1991			2-hydroxybehenate	LC/MS neg	57663		HMDB0061660	193484		0.8484	0.4064	0.1034	1.1	0.71	1.34	0.86	0.9019	0.066	0.6732	0.73	0.74	1.01	1.04		0.8484	0.3349	0.4064	0.7571	0.1034	0.9503	0.5741	0.9996	0.071	0.5361	0.1894	0.1814	0.3068	0.3048	0.9019	0.7363	0.066	0.6622	0.6732	0.9755	0.1251	0.8903	0.278	0.9358
	1993			2-hydroxynervonate*	LC/MS neg	61698			5312783		0.0813	0.8648	0.0511	1.26	0.69	1.79	0.98	0.4901	0.1111	0.9254	0.71	0.72	1.23	1.23		0.0813	0.0631	0.8648	0.8358	0.0511	0.9503	0.2172	0.9569	0.1115	0.554	0.0102	0.0231	0.8731	0.5526	0.4901	0.6433	0.1111	0.678	0.9254	0.9838	0.2494	0.8923	0.2585	0.923
	1995			3-hydroxyvalerate	LC/MS polar	57548		HMDB00531	107802		0.0052	0.5454	0.9915	0.88	0.82	1.61	1.5	0.0119	0.8824	0.6087	0.93	1.01	0.74	0.8		0.0052	0.0071	0.5454	0.7832	0.9915	0.9983	0.6876	1	0.647	0.7	0.0374	0.0598	0.0436	0.0902	0.0119	0.1564	0.8824	0.8559	0.6087	0.9755	0.6557	0.9668	0.7861	0.9523
	1996			3-hydroxyhexanoate	LC/MS polar	53230		HMDB0061652 HMDB0010718	151492		0.5384	0.0729	0.2979	0.95	0.85	1.02	0.92	0.6194	0.8864	0.5578	1.03	0.96	1.07	1		0.5384	0.247	0.0729	0.5562	0.2979	0.9503	0.5911	0.9996	0.0385	0.4708	0.7558	0.4396	0.25	0.2783	0.6194	0.6827	0.8864	0.856	0.5578	0.9755	0.7638	0.9668	0.588	0.9523
	2001			3-hydroxysebacate	LC/MS neg	31943		HMDB0000350	3017884		0.013	0.5123	0.3715	1.11	0.72	2.96	1.92	0.0779	0.554	0.0898	0.75	1.13	0.67	1		0.013	0.0148	0.5123	0.7777	0.3715	0.9719	0.8698	1	0.2526	0.6242	0.0165	0.0328	0.2323	0.2649	0.0779	0.4541	0.554	0.8169	0.0898	0.9755	0.1226	0.8903	0.3959	0.9523
	2002			3-hydroxylaurate	LC/MS neg	32457		HMDB0000387	94216		0.2088	0.8496	0.4929	1.01	0.88	1.36	1.18	0.169	0.7818	0.7034	1.02	1.05	1.12	1.15		0.2088	0.129	0.8496	0.8358	0.4929	0.9891	0.7363	1	0.5155	0.6861	0.1667	0.1663	0.6824	0.4866	0.169	0.5659	0.7818	0.8513	0.7034	0.9755	0.9439	0.9763	0.6254	0.9523
	2003			3-hydroxymyristate	LC/MS neg	21158		HMDB0061656	16064		0.4748	0.9322	0.823	1.03	1.31	1.27	1.62	0.4018	0.668	0.2988	1.05	0.91	1.14	0.98		0.4748	0.2248	0.9322	0.8468	0.823	0.9891	0.9253	1	0.8185	0.744	0.5015	0.3485	0.7304	0.5083	0.4018	0.6108	0.668	0.8513	0.2988	0.9755	0.6757	0.9668	0.2768	0.9358
	2004			3-hydroxypalmitate	LC/MS neg	27503		HMDB0010734	15569776		0.6528	0.1748	0.6528	0.76	0.89	0.86	1	0.3505	0.0879	0.2967	0.9	0.53	1.65	0.96		0.6528	0.283	0.1748	0.6622	0.6528	0.9891	0.2223	0.9569	0.4913	0.6852	0.5199	0.3527	1	0.5859	0.3505	0.6094	0.0879	0.678	0.2967	0.9755	0.6369	0.9668	0.0445	0.8526
	2006			3-hydroxystearate	LC/MS neg	52938		HMDB10737	5282907		0.042	0.7954	0.3072	1.15	0.94	1.41	1.16	0.3719	0.0886	0.7777	0.85	0.72	1.26	1.07		0.042	0.0389	0.7954	0.8358	0.3072	0.9503	0.3865	0.9602	0.5674	0.6923	0.031	0.0528	0.4516	0.3825	0.3719	0.6108	0.0886	0.678	0.7777	0.9755	0.3257	0.8923	0.1389	0.8798
	2007			3-hydroxyoleate*	LC/MS neg	61843					0.1214	0.6613	0.6613	1	0.9	1.31	1.18	0.6388	0.0454	0.6046	0.82	0.66	1.27	1.03		0.1214	0.0848	0.6613	0.813	0.6613	0.9891	1	1	0.5157	0.6861	0.1548	0.1593	0.4267	0.3753	0.6388	0.6827	0.0454	0.6566	0.6046	0.9755	0.2968	0.8923	0.0617	0.8526
	2008			3-hydroxyarachidate*	LC/MS neg	61701		HMDB0062566	5282918		0.0434	0.5917	0.3805	1.02	0.89	1.39	1.22	0.3495	0.0743	0.5757	0.72	0.76	1.17	1.23		0.0434	0.04	0.5917	0.7881	0.3805	0.9734	0.8155	1	0.2958	0.653	0.04	0.0623	0.399	0.3576	0.3495	0.6094	0.0743	0.678	0.5757	0.9755	0.1132	0.8903	0.3462	0.9523
	2009			3-hydroxybehenate*	LC/MS neg	61697			5282921		0.3813	0.6859	0.3947	1.21	0.92	1.02	0.78	0.9722	0.094	0.4878	0.89	0.77	1.07	0.93		0.3813	0.1926	0.6859	0.8191	0.3947	0.9815	0.397	0.9648	0.7371	0.7291	0.9858	0.5079	0.2312	0.2641	0.9722	0.7532	0.094	0.678	0.4878	0.9755	0.4914	0.9572	0.0809	0.8526
	2012			5-hydroxyhexanoate	LC/MS neg	31938		HMDB0000525 HMDB0000409	170748		0.9987	0.8194	0.8907	0.99	1.05	1	1.06	0.0289	0.5601	0.9761	0.94	0.94	0.85	0.85		0.9987	0.3712	0.8194	0.8358	0.8907	0.9982	0.951	1	0.7858	0.7395	0.9206	0.4924	0.9245	0.5676	0.0289	0.2467	0.5601	0.8175	0.9761	0.9838	0.6785	0.9668	0.6806	0.9523
	2018			8-hydroxyoctanoate	LC/MS neg	21239		HMDB0061914	69820		0.0035	0.2949	0.6089	1.05	1.51	1.45	2.07	0.2755	0.2789	0.743	0.96	0.81	0.88	0.74		0.0035	0.0053	0.2949	0.7437	0.6089	0.9891	0.7128	1	0.2488	0.6204	0.0656	0.089	0.0152	0.0418	0.2755	0.5974	0.2789	0.7771	0.743	0.9755	0.6053	0.9668	0.2951	0.9503
	2019			9-hydroxystearate	LC/MS neg	47120		HMDB0061661	9570127		0.5981	0.9808	0.9912	0.97	0.67	1.11	0.76	0.051	0.2217	0.4623	0.75	0.86	1.34	1.54		0.5981	0.2658	0.9808	0.8572	0.9912	0.9983	0.9929	1	0.9792	0.7735	0.6994	0.4215	0.7183	0.5032	0.051	0.3631	0.2217	0.777	0.4623	0.9755	0.1885	0.891	0.7102	0.9523
	2027			16-hydroxypalmitate	LC/MS neg	39609	C18218	HMDB0006294	10466		0.0591	0.3076	0.964	1.19	1.01	0.88	0.74	0.582	0.3823	0.4697	0.97	0.82	1.14	0.97		0.0591	0.05	0.3076	0.7479	0.964	0.9982	0.4696	0.9996	0.4662	0.6814	0.179	0.1746	0.1709	0.2223	0.582	0.6759	0.3823	0.8012	0.4697	0.9755	0.9174	0.9742	0.2386	0.9226
	2031			13-HODE + 9-HODE	LC/MS neg	37752	C14767 C14762	HMDB0004667 HMDB0004670	5312830;1424;5282947;5282944;5282945		0.8908	0.1111	0.4453	0.91	0.74	1.18	0.95	0.764	0.754	0.0853	1.25	0.75	1.24	0.74		0.8908	0.3448	0.1111	0.6045	0.4453	0.9815	0.5603	0.9996	0.083	0.5437	0.5184	0.3526	0.6607	0.4826	0.764	0.7099	0.754	0.8513	0.0853	0.9755	0.3296	0.8923	0.1297	0.8737
	2048		Fatty Acid, Dihydroxy	9,10-DiHOME	LC/MS neg	38399	C14828	HMDB0004704	9966640		0.2467	0.7805	0.537	1.08	0.89	0.95	0.78	0.1355	0.7596	0.7596	1.15	1	0.84	0.73		0.2467	0.1443	0.7805	0.8351	0.537	0.9891	0.818	1	0.506	0.6861	0.692	0.4202	0.2175	0.2551	0.1355	0.5537	0.7596	0.8513	0.7596	0.9755	0.6795	0.9668	1	0.9736
	2050			2S,3R-dihydroxybutyrate	LC/MS polar	62950		HMDB0002453	10964471		0.0423	0.6234	0.1498	0.92	1.15	1.16	1.46	0.5342	0.4787	0.0977	0.74	1.1	0.76	1.13		0.0423	0.0392	0.6234	0.7967	0.1498	0.9503	0.5111	0.9996	0.1528	0.5631	0.6457	0.4036	0.0179	0.0466	0.5342	0.6623	0.4787	0.8012	0.0977	0.9755	0.1116	0.8903	0.4648	0.9523
	2051			2R,3R-dihydroxybutyrate	LC/MS polar	63109		HMDB0000498	13120901		0.0665	0.5736	0.5376	1	1.06	1.12	1.19	0.6844	0.6654	0.2704	1.04	0.9	1.09	0.95		0.0665	0.0544	0.5736	0.7881	0.5376	0.9891	0.9708	1	0.3826	0.6564	0.3641	0.2811	0.088	0.148	0.6844	0.6932	0.6654	0.8513	0.2704	0.9755	0.6457	0.9668	0.2556	0.923
	2053			2,4-dihydroxybutyrate	LC/MS polar	62951		HMDB0000360	192742		0.8105	0.2053	0.3275	0.86	0.96	0.97	1.08	0.0683	0.6651	0.7367	1.09	1.1	0.74	0.74		0.8105	0.3255	0.2053	0.6988	0.3275	0.9655	0.1326	0.9569	0.8249	0.744	0.5928	0.3829	0.3946	0.3571	0.0683	0.4239	0.6651	0.8513	0.7367	0.9755	0.9477	0.9788	0.5682	0.9523
	2054			3,4-dihydroxybutyrate	LC/MS polar	62952		HMDB0000337	150929		0.0237	0.1	0.7381	0.93	0.94	0.9	0.91	0.2696	0.1802	0.413	1.3	1.09	0.88	0.73		0.0237	0.0243	0.1	0.5858	0.7381	0.9891	0.1792	0.9569	0.3192	0.6564	0.0604	0.0824	0.1623	0.2177	0.2696	0.5974	0.1802	0.7595	0.413	0.9755	0.1474	0.8903	0.6889	0.9523
	2070		Fatty Acid, Oxidized	4-hydroxynonenal	LC/MS neg	38309	C21642	HMDB0004362	5283344		0.0242	0.8227	0.2574	0.76	1.19	0.43	0.68	0.126	0.8758	0.4773	1.21	1.28	0.53	0.57		0.0242	0.0246	0.8227	0.8358	0.2574	0.9503	0.5347	0.9996	0.313	0.6564	0.0171	0.0336	0.3979	0.3576	0.126	0.5521	0.8758	0.8539	0.4773	0.9755	0.7067	0.9668	0.5193	0.9523
	2083		Docosanoid	14-HDoHE/17-HDoHE	LC/MS neg	53034		HMDB0010213 HMDB0060044	11566378;6439179		0.0067	0.8015	0.0976	1.14	0.68	0.7	0.42	0.6452	0.0488	0.1967	1.01	0.59	1.37	0.8		0.0067	0.0087	0.8015	0.8358	0.0976	0.9503	0.3319	0.9569	0.1546	0.5631	0.3885	0.2948	0.0031	0.0126	0.6452	0.6827	0.0488	0.6566	0.1967	0.9755	0.6209	0.9668	0.018	0.8526
	2084			4-HDoHE	LC/MS neg	52947					0.7144	0.2496	0.8116	1.5	1.22	1.23	1	0.0662	0.2792	0.2286	1.3	0.67	1.7	0.88		0.7144	0.3016	0.2496	0.7168	0.8116	0.9891	0.3467	0.9569	0.4926	0.6852	0.6652	0.4094	0.9289	0.5697	0.0662	0.423	0.2792	0.7771	0.2286	0.9755	0.932	0.9763	0.0939	0.8526
	2097		Eicosanoid	thromboxane B2	LC/MS neg	17807	C05963	HMDB0003252	5283137		0.3226	0.37	0.37	1	1.09	1	1.09	0.8095	0.8615	0.8541	0.88	0.97	0.75	0.83		0.3226	0.1741	0.37	0.7571	0.37	0.9719	1	1	0.1865	0.5651	0.9457	0.4982	0.1916	0.235	0.8095	0.7141	0.8615	0.8539	0.8541	0.9755	0.9949	0.9788	0.79	0.9523
	2114			prostaglandin F2alpha	LC/MS neg	19398	C00639	HMDB0001139	5283078		0.0045	0.7366	0.5485	1.23	0.99	2.29	1.84	0.7619	0.2356	0.3816	0.62	0.9	0.85	1.25		0.0045	0.0064	0.7366	0.8283	0.5485	0.9891	0.5274	0.9996	0.8437	0.7478	0.0132	0.0278	0.0939	0.1522	0.7619	0.7099	0.2356	0.7771	0.3816	0.9755	0.1669	0.8903	0.8117	0.9523
	2118			6-keto prostaglandin F1alpha	LC/MS neg	20476	C05961	HMDB0002886	5280888		0.2946	0.5655	0.5655	1	0.69	1.55	1.07	0.3729	0.8935	0.8413	0.86	0.73	1.7	1.44		0.2946	0.1643	0.5655	0.7862	0.5655	0.9891	1	1	0.3947	0.6564	0.2471	0.2188	0.7366	0.5091	0.3729	0.6108	0.8935	0.8592	0.8413	0.9755	0.9643	0.9788	0.8039	0.9523
	2149			12-HEPE	LC/MS neg	46293		HMDB0010202	10041593		0.0046	0.5774	0.7525	0.89	0.81	0.59	0.54	0.1581	0.1272	0.8372	0.92	0.6	0.81	0.53		0.0046	0.0065	0.5774	0.7881	0.7525	0.9891	0.8695	1	0.5173	0.6861	0.0575	0.0806	0.0248	0.0589	0.1581	0.5616	0.1272	0.6798	0.8372	0.9755	0.364	0.909	0.1966	0.9089
	2152			5-HETE	LC/MS neg	37372	C04805	HMDB0011134	5280733		0.3761	0.7607	0.317	1.06	0.81	1	0.76	0.4865	0.0631	0.8888	0.94	0.65	1.22	0.85		0.3761	0.1913	0.7607	0.8283	0.317	0.96	0.6343	1	0.3326	0.6564	0.9323	0.4946	0.1915	0.235	0.4865	0.6433	0.0631	0.6622	0.8888	0.9755	0.2351	0.8923	0.1338	0.8737
	2158			12-HETE	LC/MS neg	37536	C14777	HMDB0006111	5283155		0.7953	0.7595	0.5181	1.21	0.44	3.29	1.21	0.7717	0.3918	0.5708	0.37	0.57	0.86	1.31		0.7953	0.3212	0.7595	0.8283	0.5181	0.9891	0.5203	0.9996	0.7992	0.744	0.5167	0.3519	0.7861	0.5306	0.7717	0.7128	0.3918	0.8012	0.5708	0.9755	0.3378	0.8971	0.8272	0.9523
	2160			15-HETE	LC/MS neg	37538	C04742	HMDB0003876	9966861		0.403	0.982	0.8411	0.91	1.06	0.89	1.04	0.5014	0.3628	0.3455	2.21	0.79	2.25	0.81		0.403	0.2008	0.982	0.8574	0.8411	0.9891	0.8802	1	0.8948	0.7583	0.4574	0.3273	0.6551	0.4796	0.5014	0.6523	0.3628	0.8012	0.3455	0.9755	0.2134	0.8923	0.9798	0.972
	2165			12-HHTrE	LC/MS neg	57393	C20388	HMDB0012535	5283141		0.0004	0.8814	0.4708	1.15	0.8	3.2	2.22	0.5838	0.73	0.885	0.93	0.78	1.33	1.12		0.0004	0.0009	0.8814	0.8358	0.4708	0.9815	0.6978	1	0.5176	0.6861	0.0021	0.0073	0.0301	0.0684	0.5838	0.6762	0.73	0.8513	0.885	0.9755	0.892	0.9686	0.716	0.9523
	2176		Endocannabinoid	oleoyl ethanolamide	LC/MS neg	38102		HMDB0002088	5283454		0.0152	0.2537	0.4705	0.87	0.77	1.6	1.41	0.3555	0.1075	0.7911	0.85	0.67	1.45	1.14		0.0152	0.0168	0.2537	0.7173	0.4705	0.9815	0.7714	1	0.1697	0.5631	0.0245	0.0446	0.2054	0.246	0.3555	0.6108	0.1075	0.678	0.7911	0.9755	0.3534	0.9066	0.1624	0.8798
	2179			palmitoyl ethanolamide	LC/MS neg	38165	C16512	HMDB0002100	4671		0.2728	0.3512	0.2884	1.03	0.78	1.34	1.03	0.4559	0.0931	0.5194	0.87	0.59	1.52	1.02		0.2728	0.156	0.3512	0.7539	0.2884	0.9503	0.9284	1	0.1426	0.5631	0.1261	0.1383	0.9798	0.5851	0.4559	0.6326	0.0931	0.678	0.5194	0.9755	0.4686	0.9512	0.0865	0.8526
	2188			N-arachidonoyltaurine	LC/MS neg	54748			42607331		0.9134	0.2513	0.0203	1.71	0.8	1.55	0.72	0.9857	0.2827	0.5614	0.57	0.72	0.94	1.19		0.9134	0.3494	0.2513	0.7168	0.0203	0.9503	0.0206	0.9569	0.3445	0.6564	0.0758	0.0984	0.1116	0.1701	0.9857	0.7532	0.2827	0.7771	0.5614	0.9755	0.2651	0.8923	0.7086	0.9523
	2189			N-oleoyltaurine	LC/MS neg	39732			6437033					1	1	1	1	0.3055	0.4239	0.8744	0.77	0.69	1.46	1.31																0.3055	0.6094	0.4239	0.8012	0.8744	0.9755	0.5171	0.9668	0.6316	0.9523
	2190			N-stearoyltaurine	LC/MS neg	39730			168274		0.7502	0.0603	0.0088	2.86	0.85	1.87	0.56	0.6274	0.0465	0.6262	0.53	0.59	1.13	1.27		0.7502	0.3104	0.0603	0.5276	0.0088	0.9503	0.0032	0.6652	0.5255	0.6888	0.0838	0.1042	0.0368	0.0787	0.6274	0.6827	0.0465	0.6566	0.6262	0.9755	0.0927	0.8903	0.2465	0.923
	2191			N-palmitoyltaurine	LC/MS neg	39835			14504290		0.3698	0.7452	0.0381	1.84	0.65	2.19	0.77	0.7142	0.2671	0.6703	0.66	0.64	1.21	1.17		0.3698	0.1898	0.7452	0.8283	0.0381	0.9503	0.1016	0.9569	0.18	0.5631	0.0353	0.0575	0.384	0.3513	0.7142	0.7009	0.2671	0.7771	0.6703	0.9755	0.3001	0.8923	0.6057	0.9523
	2199			linoleoyl ethanolamide	LC/MS neg	52608		HMDB0012252	5283446		0.1381	0.8974	0.1093	1.23	0.74	1.65	0.99	0.3652	0.0042	0.5194	0.76	0.44	1.61	0.94		0.1381	0.0936	0.8974	0.8379	0.1093	0.9503	0.3117	0.9569	0.1954	0.5813	0.0306	0.0527	0.9297	0.5697	0.3652	0.6108	0.0042	0.6015	0.5194	0.9755	0.1066	0.8903	0.0092	0.8526
	2213			N-oleoylserine	LC/MS neg	57664			44190514		0.0004	0.4185	0.2108	1.06	0.73	2.11	1.45	0.3411	0.2956	0.6752	0.82	0.68	1.54	1.27		0.0004	0.0008	0.4185	0.7571	0.2108	0.9503	0.7581	1	0.1296	0.5578	0.0007	0.0033	0.0636	0.1155	0.3411	0.6094	0.2956	0.7839	0.6752	0.9755	0.6674	0.9668	0.2777	0.9358
	2214			N-stearoylserine*	LC/MS neg	61822					0.5524	0.1592	0.0292	1.09	0.58	1.33	0.71	0.8321	0.3358	0.5013	0.9	0.61	1.36	0.92		0.5524	0.2515	0.1592	0.643	0.0292	0.9503	0.5683	0.9996	0.0096	0.2454	0.2333	0.2107	0.0526	0.1013	0.8321	0.7156	0.3358	0.7999	0.5013	0.9755	0.8418	0.9668	0.2275	0.9226
	2215			N-palmitoylserine	LC/MS neg	57659			6453686		0.284	0.7562	0.246	1.13	0.83	1.07	0.78	0.5049	0.1488	0.5087	0.87	0.6	1.45	0.99		0.284	0.16	0.7562	0.8283	0.246	0.9503	0.5605	0.9996	0.2748	0.6422	0.9475	0.4987	0.1234	0.1827	0.5049	0.6534	0.1488	0.7026	0.5087	0.9755	0.5857	0.9668	0.1206	0.8694
	2218		Inositol Metabolism	myo-inositol	LC/MS polar	1124	C00137	HMDB0000211	892		0.0002	0.8406	0.6983	1.03	1	1.44	1.39	0.3507	0.3482	0.2177	1.09	0.99	1.09	0.99		0.0002	0.0005	0.8406	0.8358	0.6983	0.9891	0.6909	1	0.8895	0.7583	0.0023	0.0076	0.0112	0.0331	0.3507	0.6094	0.3482	0.7999	0.2177	0.9755	0.1458	0.8903	0.8209	0.9523
	2227			inositol 1-phosphate (I1P)	LC/MS polar	43849	C01177	HMDB0000213	440194		0.9537	0.039	0.8885	0.83	0.87	1	1.04	0.4226	0.8018	0.1199	1.18	0.84	1.03	0.73		0.9537	0.3596	0.039	0.4629	0.8885	0.9982	0.13	0.9569	0.1433	0.5631	0.953	0.5011	0.8899	0.5575	0.4226	0.6201	0.8018	0.8513	0.1199	0.9755	0.2197	0.8923	0.3237	0.9523
	2249		Phospholipid Metabolism	choline	LC/MS pos early	15506	C00114	HMDB0000097	305		0.0008	0.1133	0.5593	1.16	1.1	0.8	0.76	0.8504	0.3613	0.1506	1.02	0.9	1.05	0.93		0.0008	0.0015	0.1133	0.6045	0.5593	0.9891	0.1439	0.9569	0.4439	0.6749	0.0308	0.0527	0.0052	0.0191	0.8504	0.7187	0.3613	0.8012	0.1506	0.9755	0.7127	0.9668	0.0847	0.8526
	2250			choline phosphate	LC/MS pos early	34396	C00588	HMDB0001565	1014		6.2467e-08	0.2446	0.8379	0.87	0.93	0.5	0.54	0.6722	0.802	0.3598	1.04	0.95	1.09	0.99		6.2467e-08	7.1762e-07	0.2446	0.7159	0.8379	0.9891	0.3538	0.9569	0.4712	0.6832	9.5588e-06	0.0001	3.0357e-05	0.0004	0.6722	0.6894	0.802	0.8513	0.3598	0.9755	0.6503	0.9668	0.3863	0.9523
	2251			cytidine 5'-diphosphocholine	LC/MS polar	34418	C00307	HMDB0001413	13804		0.0387	0.5805	0.0742	0.78	1.11	0.69	0.99	0.887	0.466	0.3039	1.23	0.92	1.2	0.89		0.0387	0.0364	0.5805	0.7881	0.0742	0.9503	0.1141	0.9569	0.3433	0.6564	0.0075	0.0183	0.827	0.5401	0.887	0.7319	0.466	0.8012	0.3039	0.9755	0.2376	0.8923	0.8203	0.9523
	2253			glycerophosphorylcholine (GPC)	LC/MS pos early	15990	C00670	HMDB0000086	71920		0.1278	0.6951	0.3482	0.98	1.04	0.92	0.98	0.1732	0.3704	0.6675	0.92	1.74	0.51	0.96		0.1278	0.0879	0.6951	0.8191	0.3482	0.9655	0.7089	1	0.3243	0.6564	0.0814	0.1024	0.6703	0.4839	0.1732	0.5659	0.3704	0.8012	0.6675	0.9755	0.7499	0.9668	0.3263	0.9523
	2255			phosphoethanolamine	LC/MS neg	1600	C00346	HMDB0000224	1015		0.0003	0.8901	0.6923	1.03	0.98	1.25	1.19	0.274	0.5274	0.1439	1.13	0.91	1.19	0.96		0.0003	0.0007	0.8901	0.8363	0.6923	0.9891	0.7183	1	0.8479	0.7478	0.003	0.0092	0.0143	0.0402	0.274	0.5974	0.5274	0.8169	0.1439	0.9755	0.1587	0.8903	0.5258	0.9523
	2256			cytidine-5'-diphosphoethanolamine	LC/MS polar	34410	C00570	HMDB0001564	123727		0.0981	0.8713	0.1657	0.78	1.21	0.66	1.03	0.7664	0.6057	0.3418	1.16	0.9	1.2	0.92		0.0981	0.0719	0.8713	0.8358	0.1657	0.9503	0.2926	0.9569	0.3568	0.6564	0.0329	0.0547	0.842	0.5454	0.7664	0.7111	0.6057	0.8253	0.3418	0.9755	0.3229	0.8923	0.7432	0.9523
	2257			glycerophosphoethanolamine	LC/MS polar	37455	C01233	HMDB0000114	123874		0.0594	0.5743	0.9676	1.02	1.02	1.09	1.09	0.0955	0.2461	0.8273	1.17	1.4	0.71	0.85		0.0594	0.0501	0.5743	0.7881	0.9676	0.9982	0.6836	1	0.698	0.72	0.1613	0.163	0.1898	0.235	0.0955	0.5072	0.2461	0.7771	0.8273	0.9755	0.5197	0.9668	0.3053	0.9523
	2258			glycerophosphoserine*	LC/MS polar	57404			3081457		0.0122	0.0373	0.9412	0.78	0.76	1.35	1.31	0.7944	0.8775	0.6167	1.07	0.94	1.04	0.92		0.0122	0.0141	0.0373	0.4606	0.9412	0.9982	0.1375	0.9569	0.1273	0.554	0.0721	0.095	0.0647	0.1164	0.7944	0.7141	0.8775	0.8539	0.6167	0.9755	0.6582	0.9668	0.7962	0.9523
	2259			glycerophosphoinositol*	LC/MS pos early	52307			167572		0.1467	0.7265	0.6606	1	0.96	1.11	1.07	0.2109	0.3356	0.2893	1.16	0.98	0.99	0.84		0.1467	0.098	0.7265	0.8253	0.6606	0.9891	0.9517	1	0.5583	0.6923	0.1762	0.1727	0.4699	0.3943	0.2109	0.5662	0.3356	0.7999	0.2893	0.9755	0.175	0.8903	0.941	0.9709
	2260			trimethylamine N-oxide	LC/MS pos early	40406	C01104	HMDB0000925	1145		0.0003	0.0014	0.5957	2.26	1.63	0.53	0.38	1.6893e-06	0.0014	0.676	1.59	2.15	0.25	0.34		0.0003	0.0007	0.0014	0.0883	0.5957	0.9891	0.0099	0.7984	0.0326	0.4472	0.0154	0.0313	0.003	0.0124	1.6893e-06	0.0002	0.0014	0.5321	0.676	0.9755	0.0437	0.8903	0.0064	0.8526
	2279		Phosphatidylcholine (PC)	1-myristoyl-2-palmitoyl-GPC (14:0/16:0)	LC/MS pos late	19258		HMDB0007869	129657		0.225	0.4282	0.5532	1.01	0.85	0.94	0.79	0.7252	0.3084	0.5068	1.06	1.01	1.03	0.99		0.225	0.1352	0.4282	0.7571	0.5532	0.9891	0.8914	1	0.3056	0.6549	0.6494	0.404	0.2094	0.249	0.7252	0.7035	0.3084	0.7949	0.5068	0.9755	0.2578	0.8923	0.788	0.9523
	2283			1-myristoyl-2-arachidonoyl-GPC (14:0/20:4)*	LC/MS pos late	53195		HMDB0007883	24778634		0.1089	0.0209	0.6225	0.81	0.71	0.92	0.81	0.3287	0.3821	0.392	1.09	1	1.09	1		0.1089	0.0773	0.0209	0.3642	0.6225	0.9891	0.1976	0.9569	0.0371	0.4708	0.4131	0.3062	0.144	0.2029	0.3287	0.6094	0.3821	0.8012	0.392	0.9755	0.2451	0.8923	0.9891	0.9735
	2288			1-pentadecanoyl-2-linoleoyl-GPC (15:0/18:2)*	LC/MS pos late	52497		HMDB0007940	24778664		0.08	0.6935	0.8251	0.95	0.98	1.11	1.13	0.1049	0.0407	0.8446	0.92	0.93	0.94	0.95		0.08	0.0624	0.6935	0.8191	0.8251	0.9891	0.6779	1	0.8974	0.7583	0.2628	0.2285	0.1656	0.2198	0.1049	0.5272	0.0407	0.6442	0.8446	0.9755	0.1243	0.8903	0.1584	0.8798
	2289			1-pentadecanoyl-2-arachidonoyl-GPC (15:0/20:4)*	LC/MS pos late	53194		HMDB0007949	52922330		0.0065	0.3046	0.8423	0.93	0.9	0.81	0.78	0.4153	0.4085	0.9976	0.97	0.97	0.97	0.97		0.0065	0.0086	0.3046	0.7453	0.8423	0.9891	0.5725	0.9996	0.362	0.6564	0.0594	0.0814	0.0368	0.0787	0.4153	0.6159	0.4085	0.8012	0.9976	0.9839	0.5738	0.9668	0.5392	0.9523
	2290			1-pentadecanoyl-2-docosahexaenoyl-GPC (15:0/22:6)*	LC/MS pos late	53197		HMDB0007958	52922342		1.4791e-06	0.1548	0.9932	0.86	0.85	0.58	0.57	0.4224	0.2624	0.4332	0.97	0.88	0.99	0.9		1.4791e-06	7.7032e-06	0.1548	0.643	0.9932	0.9987	0.3287	0.9569	0.289	0.653	0.0002	0.001	0.0002	0.0018	0.4224	0.6201	0.2624	0.7771	0.4332	0.9755	0.8154	0.9668	0.1607	0.8798
	2294			1-palmitoyl-2-pentadecanoyl-GPC (16:0/15:0)*	LC/MS pos late	57757		HMDB0007967	24778680		0.6685	0.7023	0.9985	1.03	1.06	1.04	1.07	0.2012	0.193	0.6671	0.96	0.92	0.95	0.92		0.6685	0.2876	0.7023	0.8191	0.9985	0.9987	0.797	1	0.7752	0.7373	0.7597	0.44	0.7639	0.5221	0.2012	0.5662	0.193	0.7711	0.6671	0.9755	0.5482	0.9668	0.1994	0.9089
	2295			1,2-dipalmitoyl-GPC (16:0/16:0)	LC/MS pos late	19130	D03585	HMDB0000564	452110		0.2419	0.9623	0.8045	1	1.04	1.09	1.13	0.5871	0.6448	0.9957	0.98	0.98	0.98	0.98		0.2419	0.1421	0.9623	0.8543	0.8045	0.9891	0.8923	1	0.8266	0.744	0.5033	0.3485	0.3217	0.3134	0.5871	0.6767	0.6448	0.8421	0.9957	0.9838	0.7579	0.9668	0.7286	0.9523
	2296			1-palmitoyl-2-palmitoleoyl-GPC (16:0/16:1)*	LC/MS pos late	52470		HMDB0007969	6443788		8.5178e-08	0.3267	0.5162	0.84	0.97	1.62	1.88	0.7349	0.2075	0.7206	1.02	1.04	1	1.02		8.5178e-08	8.1643e-07	0.3267	0.7498	0.5162	0.9891	0.2728	0.9569	0.8018	0.744	6.4034e-05	0.0005	7.6051e-06	0.0001	0.7349	0.7057	0.2075	0.7733	0.7206	0.9755	0.535	0.9668	0.2298	0.9226
	2298			1-palmitoyl-2-stearoyl-GPC (16:0/18:0)	LC/MS pos late	52616	C03889	HMDB0007970	24778686		0.3254	0.9717	0.3995	0.93	1.08	1.04	1.21	0.5083	0.8558	0.5673	0.96	1.02	1.01	1.08		0.3254	0.1751	0.9717	0.8557	0.3995	0.9815	0.5518	0.9996	0.5471	0.6923	0.9176	0.4921	0.2058	0.246	0.5083	0.6534	0.8558	0.8539	0.5673	0.9755	0.6105	0.9668	0.7709	0.9523
	2300			1-palmitoyl-2-oleoyl-GPC (16:0/18:1)	LC/MS pos late	52461	C13875	HMDB0007972	6436017		4.9767e-11	0.4081	0.5833	0.91	0.99	1.67	1.83	0.7962	0.4989	0.4315	1	1.04	0.99	1.03		4.9767e-11	2.777e-09	0.4081	0.7571	0.5833	0.9891	0.354	0.9569	0.8338	0.744	1.1628e-07	8.9262e-06	2.7037e-08	2.4531e-06	0.7962	0.7141	0.4989	0.8134	0.4315	0.9755	0.9397	0.9763	0.2797	0.9358
	2303			1-palmitoyl-2-linoleoyl-GPC (16:0/18:2)	LC/MS pos late	42446		HMDB0007973	5287971		3.6126e-08	0.7591	0.9069	1.02	1.01	1.52	1.52	0.5761	0.7269	0.9275	1.01	1.01	0.99	0.99		3.6126e-08	4.8657e-07	0.7591	0.8283	0.9069	0.9982	0.7747	1	0.8877	0.7583	7.4118e-06	0.0001	1.6986e-05	0.0003	0.5761	0.6744	0.7269	0.8513	0.9275	0.9838	0.7661	0.9668	0.8476	0.9528
	2304			1-palmitoyl-2-(hydroxylinoleoyl)-GPC (16:0/18:2(OH))*	LC/MS pos late	57415					0.0488	0.5116	0.1532	0.78	1.06	1.07	1.46	0.3723	0.7424	0.4906	1.28	0.93	0.99	0.72		0.0488	0.0432	0.5116	0.7777	0.1532	0.9503	0.1607	0.9569	0.5549	0.6923	0.6738	0.4133	0.0203	0.0511	0.3723	0.6108	0.7424	0.8513	0.4906	0.9755	0.492	0.9572	0.7872	0.9523
	2306			1-palmitoyl-2-gamma-linolenoyl-GPC (16:0/18:3n6)*	LC/MS pos late	54812		HMDB0007974	24778699		0.2768	0.2768	0.2768	0.68	1	0.68	1	0.7071	0.1156	0.3999	1.06	1.25	0.88	1.03		0.2768	0.1572	0.2768	0.7387	0.2768	0.9503	0.1452	0.9569	1	0.7783	0.1233	0.1363	1	0.5859	0.7071	0.6982	0.1156	0.678	0.3999	0.9755	0.6068	0.9668	0.0761	0.8526
	2310			1-palmitoyl-2-dihomo-linolenoyl-GPC (16:0/20:3n3 or 6)*	LC/MS pos late	52454					0.3036	0.5518	0.6085	1	0.96	0.98	0.95	0.0878	0.509	0.9706	1.09	1.08	0.82	0.81		0.3036	0.1675	0.5518	0.7832	0.6085	0.9891	0.9549	1	0.4121	0.6571	0.7068	0.4239	0.2838	0.2947	0.0878	0.4899	0.509	0.814	0.9706	0.9838	0.6369	0.9668	0.6422	0.9523
	2314			1-palmitoyl-2-arachidonoyl-GPC (16:0/20:4n6)	LC/MS pos late	52462	C05208	HMDB0007982	10747814		1.0089e-11	0.8042	0.5834	0.99	1.03	1.41	1.47	0.9566	0.9273	0.6111	0.98	1.02	0.98	1.02		1.0089e-11	1.3135e-09	0.8042	0.8358	0.5834	0.9891	0.8384	1	0.5543	0.6923	2.8798e-08	4.2766e-06	7.2387e-09	1.4858e-06	0.9566	0.7532	0.9273	0.8609	0.6111	0.9755	0.6851	0.9668	0.756	0.9523
	2315			1-palmitoyl-2-eicosapentaenoyl-GPC (16:0/20:5)*	LC/MS pos late	52463		HMDB0007984	24778723		0.8509	0.2179	0.456	0.97	0.91	1.02	0.96	0.0541	0.8564	0.5743	1.1	0.98	0.87	0.77		0.8509	0.3349	0.2179	0.7159	0.456	0.9815	0.7354	1	0.1452	0.5631	0.6879	0.4186	0.5147	0.4132	0.0541	0.3748	0.8564	0.8539	0.5743	0.9755	0.6157	0.9668	0.7764	0.9523
	2320			1-palmitoyl-2-docosahexaenoyl-GPC (16:0/22:6)	LC/MS pos late	52610		HMDB0007991	6441886		0.0357	0.9346	0.9724	0.98	1.01	1.13	1.17	0.5118	0.4295	0.352	1	0.95	1.01	0.96		0.0357	0.0344	0.9346	0.8472	0.9724	0.9982	0.9372	1	0.9719	0.7735	0.1306	0.1418	0.1287	0.1878	0.5118	0.654	0.4295	0.8012	0.352	0.9755	0.9227	0.9763	0.2045	0.9089
	2326			1-palmitoleoyl-2-linoleoyl-GPC (16:1/18:2)*	LC/MS pos late	52683		HMDB0008006	24778768		0.0003	0.6269	0.4628	1.05	0.99	1.38	1.3	0.5528	0.1462	0.4934	0.95	0.87	0.99	0.9		0.0003	0.0006	0.6269	0.7967	0.4628	0.9815	0.4107	0.9688	0.8522	0.7491	0.0016	0.0058	0.0243	0.0583	0.5528	0.6671	0.1462	0.6942	0.4934	0.9755	0.5924	0.9668	0.1151	0.8694
	2327			1-palmitoleoyl-2-linolenoyl-GPC (16:1/18:3)*	LC/MS pos late	53180		HMDB0008008	52922452		0.7348	0.9675	0.3565	0.84	1.08	0.89	1.14				1	1	1	1		0.7348	0.3066	0.9675	0.8557	0.3565	0.966	0.5495	0.9996	0.4729	0.6832	0.6727	0.4131	0.3794	0.3498
	2333			1-margaroyl-2-oleoyl-GPC (17:0/18:1)*	LC/MS pos late	52499					0.0011	0.5884	0.8097	0.94	0.96	0.76	0.77	0.2226	0.1551	0.6651	0.92	0.96	0.93	0.97		0.0011	0.002	0.5884	0.7881	0.8097	0.9891	0.5974	0.9996	0.8226	0.744	0.0094	0.0217	0.0244	0.0584	0.2226	0.5679	0.1551	0.7102	0.6651	0.9755	0.21	0.8923	0.4527	0.9523
	2334			1-margaroyl-2-linoleoyl-GPC (17:0/18:2)*	LC/MS pos late	52500			52922491		0.8118	0.5523	0.978	0.97	0.96	1	0.98	0.2649	0.1872	0.3784	0.94	0.99	0.94	1		0.8118	0.3255	0.5523	0.7832	0.978	0.9982	0.7012	1	0.6435	0.699	0.88	0.4794	0.8529	0.5483	0.2649	0.5974	0.1872	0.7642	0.3784	0.9755	0.1403	0.8903	0.7364	0.9523
	2335			1-margaroyl-2-arachidonoyl-GPC (17:0/20:4)*	LC/MS pos late	53193					0.0146	0.6583	0.9625	0.99	0.96	0.82	0.8	0.8481	0.0445	0.9453	0.91	0.9	0.99	0.98		0.0146	0.0162	0.6583	0.8114	0.9625	0.9982	0.7891	1	0.716	0.7235	0.0773	0.0989	0.0746	0.1312	0.8481	0.7187	0.0445	0.6566	0.9453	0.9838	0.1798	0.8903	0.1173	0.8694
	2338			1,2-distearoyl-GPC (18:0/18:0)	LC/MS pos late	19132		HMDB0008036	94190		0.183	0.7731	0.4659	0.9	1.08	0.69	0.83	0.5479	0.9111	0.5905	0.95	1.1	0.99	1.14		0.183	0.117	0.7731	0.8321	0.4659	0.9815	0.4921	0.9996	0.7415	0.7293	0.1428	0.1508	0.6652	0.4832	0.5479	0.6671	0.9111	0.8606	0.5905	0.9755	0.7726	0.9668	0.6291	0.9523
	2339			1-stearoyl-2-oleoyl-GPC (18:0/18:1)	LC/MS pos late	52438		HMDB0008038	24778825		0.042	0.8349	0.7364	0.97	1.01	1.08	1.12	0.9261	0.6404	0.2207	0.96	1.09	0.94	1.06		0.042	0.0389	0.8349	0.8358	0.7364	0.9891	0.7128	1	0.9239	0.7638	0.2092	0.1951	0.0955	0.1536	0.9261	0.7428	0.6404	0.8421	0.2207	0.9755	0.6018	0.9668	0.2103	0.9089
	2342			1-stearoyl-2-linoleoyl-GPC (18:0/18:2)*	LC/MS pos late	52452		HMDB0008039	6441487		0.0108	0.6225	0.4144	1.03	0.95	1.18	1.08	0.6453	0.6041	0.3402	0.98	1.06	0.98	1.06		0.0108	0.0128	0.6225	0.7967	0.4144	0.9815	0.8247	1	0.3327	0.6564	0.0166	0.0328	0.1943	0.2361	0.6453	0.6827	0.6041	0.8243	0.3402	0.9755	0.7653	0.9668	0.276	0.9358
	2343			1-stearoyl-2-(hydroxylinoleoyl)-GPC (18:0/18:2(OH))*	LC/MS pos late	57413					0.3751	0.1441	0.8029	0.78	0.84	0.88	0.95	0.6116	0.1953	0.6034	1.09	1.22	0.89	1		0.3751	0.191	0.1441	0.6277	0.8029	0.9891	0.2456	0.9569	0.3601	0.6564	0.4155	0.3071	0.6538	0.4796	0.6116	0.6827	0.1953	0.7711	0.6034	0.9755	0.5921	0.9668	0.1795	0.8865
	2345			phosphatidylcholine (18:0/20:2, 20:0/18:2)*	LC/MS pos late	53192		HMDB0008045 HMDB0008143			5.1192e-08	0.4381	0.9443	0.92	0.88	0.48	0.46	0.7784	0.2855	0.204	1	1.17	0.93	1.1		5.1192e-08	6.2486e-07	0.4381	0.7571	0.9443	0.9982	0.6322	1	0.5292	0.6896	1.3946e-05	0.0002	1.5545e-05	0.0002	0.7784	0.7141	0.2855	0.7771	0.204	0.9755	0.8871	0.9668	0.0868	0.8526
	2346			1-stearoyl-2-dihomo-linolenoyl-GPC (18:0/20:3n3 or 6)*	LC/MS pos late	52629		HMDB0008047			3.5335e-09	0.7441	0.6616	0.97	1	0.66	0.68	0.3407	0.2203	0.5976	1.06	1.25	0.83	0.98		3.5335e-09	7.8662e-08	0.7441	0.8283	0.6616	0.9891	0.606	0.9996	0.9338	0.7649	6.436e-07	2.245e-05	5.0975e-06	0.0001	0.3407	0.6094	0.2203	0.777	0.5976	0.9755	0.6303	0.9668	0.1947	0.9089
	2347			1-stearoyl-2-meadoyl-GPC (18:0/20:3n9)*	LC/MS pos late	52738		HMDB0008046	24778855		0.0403	0.2376	0.6475	0.9	0.79	0.85	0.75	0.7954	0.1042	0.2511	1.11	2.07	0.62	1.15		0.0403	0.0378	0.2376	0.7159	0.6475	0.9891	0.6186	1	0.2251	0.6078	0.2359	0.2109	0.0789	0.1369	0.7954	0.7141	0.1042	0.678	0.2511	0.9755	0.7338	0.9668	0.0432	0.8526
	2350			1-stearoyl-2-arachidonoyl-GPC (18:0/20:4)	LC/MS pos late	42450		HMDB0008048	16219824		0.0084	0.8731	0.9965	1.01	1.01	1.11	1.11	0.5609	0.8376	0.7026	0.98	1	1.01	1.03		0.0084	0.0106	0.8731	0.8358	0.9965	0.9987	0.9117	1	0.9081	0.7623	0.0512	0.0742	0.0579	0.1087	0.5609	0.6701	0.8376	0.8539	0.7026	0.9755	0.6919	0.9668	0.8952	0.9652
	2353			1-stearoyl-2-adrenoyl-GPC (18:0/22:4)*	LC/MS pos late	55061		HMDB0008054	24778868		3.6221e-06	0.7323	0.8869	1.01	1.05	0.6	0.63	0.2415	0.657	0.3158	0.87	1.04	1.03	1.22		3.6221e-06	1.7046e-05	0.7323	0.8277	0.8869	0.9982	0.8924	1	0.719	0.7235	0.0002	0.0013	0.0005	0.0034	0.2415	0.5873	0.657	0.8513	0.3158	0.9755	0.329	0.8923	0.6735	0.9523
	2354			1-stearoyl-2-docosapentaenoyl-GPC (18:0/22:5n3)*	LC/MS pos late	52699		HMDB0008056	24778873		0.0002	0.2689	0.6511	1.04	1.12	0.74	0.79	0.9683	0.2521	0.2525	1.01	0.81	1.11	0.89		0.0002	0.0004	0.2689	0.7349	0.6511	0.9891	0.6536	1	0.2486	0.6204	0.0019	0.0068	0.0115	0.0337	0.9683	0.7532	0.2521	0.7771	0.2525	0.9755	0.9995	0.9788	0.0934	0.8526
	2355			1-stearoyl-2-docosapentaenoyl-GPC (18:0/22:5n6)*	LC/MS pos late	52700		HMDB0008055	24778871		0.0002	0.8365	0.6985	0.93	1.01	0.64	0.69	0.565	0.27	0.1991	0.93	1.43	0.89	1.37		0.0002	0.0004	0.8365	0.8358	0.6985	0.9891	0.6884	1	0.8927	0.7583	0.0022	0.0074	0.0105	0.0316	0.565	0.6701	0.27	0.7771	0.1991	0.9755	0.8986	0.9696	0.0805	0.8526
	2356			1-stearoyl-2-docosahexaenoyl-GPC (18:0/22:6)	LC/MS pos late	52611		HMDB0008057	24778876		0.483	0.5096	0.757	1.02	1.06	1.03	1.07	0.4346	0.4702	0.2634	1.01	0.94	1.07	0.99		0.483	0.2279	0.5096	0.7768	0.757	0.9891	0.8118	1	0.4722	0.6832	0.7772	0.4467	0.481	0.3987	0.4346	0.6214	0.4702	0.8012	0.2634	0.9755	0.784	0.9668	0.1748	0.8865
	2376			1,2-dilinoleoyl-GPC (18:2/18:2)	LC/MS pos late	52603		HMDB0008138	5288075		0.3733	0.0634	0.7731	0.45	0.61	1.19	1.63	0.9047	0.4104	0.6777	0.75	0.82	1.02	1.12		0.3733	0.1909	0.0634	0.5396	0.7731	0.9891	0.144	0.9569	0.2321	0.6123	0.6634	0.4093	0.4111	0.3632	0.9047	0.7364	0.4104	0.8012	0.6777	0.9755	0.4034	0.9241	0.7595	0.9523
	2377			1-linoleoyl-2-linolenoyl-GPC (18:2/18:3)*	LC/MS pos late	53176		HMDB0008141	52922731		0.2314	0.1657	0.5577	1.77	1.16	1.39	0.91	0.6774	0.5082	0.2133	1.37	0.86	1.21	0.76		0.2314	0.138	0.1657	0.6548	0.5577	0.9891	0.1839	0.9569	0.5419	0.6923	0.2036	0.1913	0.6633	0.483	0.6774	0.6903	0.5082	0.814	0.2133	0.9755	0.1997	0.8923	0.6569	0.9523
	2382			1-linoleoyl-2-arachidonoyl-GPC (18:2/20:4n6)*	LC/MS pos late	52710	C05208	HMDB0008147	24778979		0.7229	0.8864	0.5131	1.06	0.89	1.03	0.87	0.0253	0.9833	0.7915	1.01	0.99	0.89	0.88		0.7229	0.3041	0.8864	0.8363	0.5131	0.9891	0.7287	1	0.5536	0.6923	0.8289	0.4661	0.4822	0.3991	0.0253	0.2338	0.9833	0.8693	0.7915	0.9755	0.8693	0.9668	0.832	0.9523
	2387			1,2-dilinolenoyl-GPC (18:3/18:3)*	LC/MS pos late	53179		HMDB08206			0.0124	0.44	0.4517	0.82	0.91	0.67	0.74	0.9647	0.6991	0.0648	1.15	0.91	1.11	0.89		0.0124	0.0142	0.44	0.7571	0.4517	0.9815	0.305	0.9569	0.9882	0.7758	0.0202	0.0386	0.1921	0.2351	0.9647	0.7532	0.6991	0.8513	0.0648	0.9755	0.1293	0.8903	0.264	0.9255
	2421		Phosphatidylethanolamine (PE)	1,2-dipalmitoyl-GPE (16:0/16:0)*	LC/MS pos late	57341		HMDB0008923	445468		0.3775	0.7153	0.4191	0.88	1.24	0.98	1.4	0.962	0.6026	0.4724	0.91	1	0.95	1.05		0.3775	0.1918	0.7153	0.8191	0.4191	0.9815	0.7624	1	0.3845	0.6564	0.9566	0.5017	0.241	0.2717	0.962	0.7532	0.6026	0.8243	0.4724	0.9755	0.4037	0.9241	0.8818	0.9617
	2422			1-palmitoyl-2-palmitoleoyl-GPE (16:0/16:1)*	LC/MS pos late	52471		HMDB0008924	52924925		4.0993e-08	0.021	0.9347	0.66	0.71	2.55	2.77	0.9366	0.9563	0.0729	0.94	1.08	0.92	1.07		4.0993e-08	5.3371e-07	0.021	0.3642	0.9347	0.9982	0.1211	0.9569	0.0705	0.5361	8.7489e-06	0.0001	1.7501e-05	0.0003	0.9366	0.7482	0.9563	0.8611	0.0729	0.9755	0.2316	0.8923	0.1646	0.8798
	2424			1-palmitoyl-2-stearoyl-GPE (16:0/18:0)*	LC/MS pos late	57388		HMDB08925	5326793		0.9302	0.0919	0.9302	1.19	1.16	1	0.98	0.1966	0.859	0.9953	0.97	1	1.09	1.12		0.9302	0.3541	0.0919	0.5705	0.9302	0.9982	0.2254	0.9569	0.2281	0.6119	1	0.5113	0.9026	0.5588	0.1966	0.5659	0.859	0.8539	0.9953	0.9838	0.9076	0.9738	0.8915	0.9652
	2425			1-palmitoyl-2-oleoyl-GPE (16:0/18:1)	LC/MS pos late	19263		HMDB0005320	5283496		3.3082e-09	0.3229	0.9606	0.88	0.94	1.9	2.01	0.8691	0.669	0.0285	0.93	1.05	0.94	1.07		3.3082e-09	7.8662e-08	0.3229	0.7479	0.9606	0.9982	0.4813	0.9996	0.4829	0.6845	1.5328e-06	4.029e-05	1.9487e-06	7.0586e-05	0.8691	0.7241	0.669	0.8513	0.0285	0.9755	0.0744	0.8903	0.1731	0.8865
	2427			1-palmitoyl-2-linoleoyl-GPE (16:0/18:2)	LC/MS pos late	42449		HMDB0005322	9546747		7.5588e-08	0.4476	0.5051	0.98	0.91	1.74	1.63	0.6831	0.113	0.0133	0.87	1.04	0.91	1.08		7.5588e-08	7.8146e-07	0.4476	0.7571	0.5051	0.9891	0.9492	1	0.2919	0.653	4.5165e-06	8.5869e-05	8.444e-05	0.0009	0.6831	0.6932	0.113	0.678	0.0133	0.9755	0.0074	0.8903	0.4585	0.9523
	2433			1-palmitoyl-2-arachidonoyl-GPE (16:0/20:4)*	LC/MS pos late	52464	C05210	HMDB0005323	9546800		2.9925e-11	0.2243	0.8329	0.91	0.95	1.89	1.98	0.2982	0.9072	0.4409	0.97	1.03	0.93	0.98		2.9925e-11	2.2424e-09	0.2243	0.7159	0.8329	0.9891	0.3336	0.9569	0.4502	0.677	4.0672e-08	4.3712e-06	3.1869e-08	2.4531e-06	0.2982	0.6085	0.9072	0.8597	0.4409	0.9755	0.5483	0.9668	0.6253	0.9523
	2434			1-palmitoyl-2-eicosapentaenoyl-GPE (16:0/20:5)*	LC/MS pos late	53190		HMDB0008939	52924919		0.7863	0.1581	0.6078	0.85	0.94	0.95	1.05	0.103	0.6137	0.4063	0.91	1.05	0.8	0.92		0.7863	0.3193	0.1581	0.643	0.6078	0.9891	0.1941	0.9569	0.4942	0.6852	0.5745	0.3746	0.8653	0.5502	0.103	0.5272	0.6137	0.8295	0.4063	0.9755	0.3682	0.9106	0.8064	0.9523
	2435			1-palmitoyl-2-docosahexaenoyl-GPE (16:0/22:6)*	LC/MS pos late	52465		HMDB0008946	9546799		0.0695	0.542	0.9556	0.93	0.96	1.12	1.15	0.4145	0.0174	0.6855	0.93	0.91	0.98	0.96		0.0695	0.0557	0.542	0.7832	0.9556	0.9982	0.7074	1	0.6205	0.6923	0.1743	0.1716	0.2114	0.2505	0.4145	0.6159	0.0174	0.6015	0.6855	0.9755	0.1624	0.8903	0.0375	0.8526
	2442			1-stearoyl-2-oleoyl-GPE (18:0/18:1)	LC/MS pos late	42448		HMDB0008993	9546742		0.0775	0.6655	0.1133	0.94	1.11	1.01	1.2	0.3608	0.6733	0.3115	0.97	1.06	0.99	1.08		0.0775	0.0608	0.6655	0.8145	0.1133	0.9503	0.4246	0.9768	0.1348	0.5622	0.888	0.481	0.0224	0.0552	0.3608	0.6108	0.6733	0.8513	0.3115	0.9755	0.6858	0.9668	0.2882	0.9467
	2446			1-stearoyl-2-linoleoyl-GPE (18:0/18:2)*	LC/MS pos late	52446		HMDB0008994	9546749		0.1568	0.9364	0.6062	1.03	0.98	1.13	1.07	0.471	0.5825	0.0234	0.9	1.07	0.94	1.12		0.1568	0.1033	0.9364	0.8472	0.6062	0.9891	0.768	1	0.658	0.7055	0.1677	0.1666	0.5197	0.4151	0.471	0.6394	0.5825	0.8215	0.0234	0.9755	0.0557	0.8903	0.1813	0.8865
	2451			1-stearoyl-2-dihomo-linolenoyl-GPE (18:0/20:3n3 or 6)*	LC/MS pos late	57336		HMDB0009002	52924903		1.702e-07	0.2398	0.4226	1.02	1.11	0.65	0.7	0.0981	0.1954	0.3411	1.03	1.28	0.78	0.96		1.702e-07	1.3567e-06	0.2398	0.7159	0.4226	0.9815	0.7953	1	0.1456	0.5631	6.4121e-06	9.8448e-05	0.0002	0.0017	0.0981	0.514	0.1954	0.7711	0.3411	0.9755	0.8103	0.9668	0.0992	0.8568
	2455			1-stearoyl-2-arachidonoyl-GPE (18:0/20:4)	LC/MS pos late	52447	C05210	HMDB0009003	5289133		3.3959e-08	0.5426	0.4022	0.99	1.05	1.24	1.32	0.9167	0.5068	0.4245	0.94	1.01	0.97	1.04		3.3959e-08	4.7372e-07	0.5426	0.7832	0.4022	0.9815	0.8754	1	0.2849	0.6519	4.5472e-05	0.0004	2.6733e-06	8.2309e-05	0.9167	0.7383	0.5068	0.8134	0.4245	0.9755	0.325	0.8923	0.919	0.9709
	2459			1-stearoyl-2-docosahexaenoyl-GPE (18:0/22:6)*	LC/MS pos late	52466		HMDB0009012	9546798		0.1611	0.1106	0.1798	1.01	1.17	1	1.16	0.8298	0.0229	0.8825	0.9	0.89	1.01	1		0.1611	0.1056	0.1106	0.6045	0.1798	0.9503	0.8552	1	0.0328	0.4472	0.964	0.5044	0.0596	0.1105	0.8298	0.7156	0.0229	0.6015	0.8825	0.9755	0.1378	0.8903	0.0676	0.8526
	2461			1-oleoyl-2-linoleoyl-GPE (18:1/18:2)*	LC/MS pos late	52687		HMDB0005349	9546753		0.0515	0.5379	0.6071	0.98	0.91	0.88	0.82	0.302	0.0018	0.754	0.67	0.6	0.93	0.84		0.0515	0.0451	0.5379	0.7832	0.6071	0.9891	0.9447	1	0.4025	0.6564	0.2865	0.2379	0.0855	0.146	0.302	0.6085	0.0018	0.5321	0.754	0.9755	0.0424	0.8903	0.009	0.8526
	2464			1-oleoyl-2-arachidonoyl-GPE (18:1/20:4)*	LC/MS pos late	55041		HMDB0009069	348281223		4.0724e-06	0.9196	0.3913	0.95	1.11	1.39	1.62	0.8617	0.748	0.958	0.98	0.98	1.01	1.01		4.0724e-06	1.8565e-05	0.9196	0.844	0.3913	0.9792	0.6074	0.9996	0.4757	0.6839	0.0016	0.006	8.4001e-05	0.0009	0.8617	0.7228	0.748	0.8513	0.958	0.9838	0.8005	0.9668	0.8416	0.9528
	2468			1-oleoyl-2-docosahexaenoyl-GPE (18:1/22:6)*	LC/MS polar	53209		HMDB0009078	52922113		0.0009	0.1922	0.7371	0.82	0.9	1.36	1.49	0.6379	0.0175	0.8144	0.93	0.92	1.02	1.01		0.0009	0.0016	0.1922	0.6808	0.7371	0.9891	0.2672	0.9569	0.4645	0.6809	0.0214	0.04	0.0082	0.0269	0.6379	0.6827	0.0175	0.6015	0.8144	0.9755	0.1329	0.8903	0.0495	0.8526
	2469			1,2-dilinoleoyl-GPE (18:2/18:2)*	LC/MS pos late	53174		HMDB0009093	9546812		0.0365	0.2738	0.2928	1.45	0.95	1.77	1.16	0.435	0.8013	0.1472	1.14	0.82	1.06	0.76		0.0365	0.0351	0.2738	0.7351	0.2928	0.9503	0.1505	0.9569	0.974	0.7735	0.0266	0.0478	0.4383	0.38	0.435	0.6214	0.8013	0.8513	0.1472	0.9755	0.41	0.9275	0.2052	0.9089
	2471			1-linoleoyl-2-arachidonoyl-GPE (18:2/20:4)*	LC/MS pos late	53189		HMDB0009102	348279332		0.8959	0.2264	0.9101	0.87	0.91	1.01	1.06	0.9852	0.0826	0.7296	0.92	0.89	1.01	0.98		0.8959	0.3464	0.2264	0.7159	0.9101	0.9982	0.3691	0.9569	0.4108	0.6564	0.9897	0.5085	0.8649	0.5502	0.9852	0.7532	0.0826	0.678	0.7296	0.9755	0.3347	0.8956	0.1213	0.8694
	2502		Glycosyl PE	1-palmitoyl-2-arachidonoyl-glycosyl-GPE (16:0/20:4)**	LC/MS pos late	63195					0.0003	0.5871	0.3593	1.06	0.78	2.42	1.77				1	1	1	1		0.0003	0.0007	0.5871	0.7881	0.3593	0.966	0.7978	1	0.2803	0.6496	0.0012	0.0044	0.0336	0.0743
	2503			1-palmitoyl-2-docosahexaenoyl-glycosyl-GPE (16:0/22:6)**	LC/MS pos late	63196					0.0838	0.1577	0.1577	1	0.88	1.15	1.01	0.2768	0.2768	0.2768	1.13	1	1	0.89		0.0838	0.0643	0.1577	0.643	0.1577	0.9503	1	1	0.0398	0.4708	0.0276	0.0491	0.813	0.5377	0.2768	0.5974	0.2768	0.7771	0.2768	0.9755	0.1452	0.8903	1	0.9736
	2507			1-stearoyl-2-linoleoyl-glycosyl-GPE (18:0/18:2)**	LC/MS pos late	63192					0.4696	0.2985	0.3603	1.2	0.99	1.19	0.99				1	1	1	1		0.4696	0.2231	0.2985	0.7437	0.3603	0.966	0.1898	0.9569	0.9241	0.7638	0.2434	0.2167	0.8916	0.5575
	2508			1-stearoyl-2-arachidonoyl-glycosyl-GPE (18:0/20:4)**	LC/MS pos late	63193		HMDB0009003	46891781		0.0005	0.2388	0.6237	1.09	1.04	1.25	1.19	0.1123	0.2352	0.21	1.57	1.05	0.77	0.52		0.0005	0.0009	0.2388	0.7159	0.6237	0.9891	0.2605	0.9569	0.6029	0.6923	0.0034	0.0103	0.0218	0.0541	0.1123	0.5291	0.2352	0.7771	0.21	0.9755	0.1029	0.8903	0.9589	0.9709
	2509			1-stearoyl-2-docosahexaenoyl-glycosyl-GPE (18:0/22:6)**	LC/MS pos late	63194								1	1	1	1	0.1473	0.345	0.7334	1.19	1.07	0.87	0.78																0.1473	0.5616	0.345	0.7999	0.7334	0.9755	0.3856	0.919	0.6501	0.9523
	2516		Phosphatidylserine (PS)	1-palmitoyl-2-oleoyl-GPS (16:0/18:1)	LC/MS pos late	19261	C13880	HMDB0012357	5283499		0.0049	0.5435	0.5711	1	0.91	1.32	1.2	0.5251	0.8793	0.1207	0.95	1.07	0.91	1.03		0.0049	0.0069	0.5435	0.7832	0.5711	0.9891	0.9776	1	0.3847	0.6564	0.0147	0.0301	0.0938	0.1522	0.5251	0.6623	0.8793	0.8547	0.1207	0.9755	0.3362	0.8956	0.2029	0.9089
	2518			1-palmitoyl-2-arachidonoyl-GPS (16:0/20:4)	LC/MS pos late	64143					5.4731e-07	0.0582	0.2034	0.89	0.68	2.47	1.88	0.8063	0.3757	0.7945	1.08	1.11	0.98	1.01		5.4731e-07	3.2889e-06	0.0582	0.5249	0.2034	0.9503	0.6521	1	0.0216	0.3936	6.0166e-06	9.7922e-05	0.0011	0.0062	0.8063	0.7141	0.3757	0.8012	0.7945	0.9755	0.67	0.9668	0.3946	0.9523
	2522			1-stearoyl-2-oleoyl-GPS (18:0/18:1)	LC/MS pos late	19265		HMDB0010163	9547087		5.285e-05	0.5059	0.9304	1.03	1.04	1.24	1.25	0.0581	0.864	0.6522	1.03	0.99	1.13	1.09		5.285e-05	0.0002	0.5059	0.7734	0.9304	0.9982	0.6952	1	0.5756	0.6923	0.0023	0.0075	0.0021	0.0094	0.0581	0.3882	0.864	0.8539	0.6522	0.9755	0.6743	0.9668	0.8351	0.9523
	2523			1-stearoyl-2-linoleoyl-GPS (18:0/18:2)	LC/MS pos late	53009			9547091		0.141	0.5247	0.3718	1.12	0.98	1.16	1.01	0.165	0.8653	0.4338	0.98	1.04	1.03	1.09		0.141	0.0948	0.5247	0.7832	0.3718	0.9719	0.3034	0.9569	0.8461	0.7478	0.0936	0.1124	0.6745	0.4856	0.165	0.5659	0.8653	0.8539	0.4338	0.9755	0.677	0.9668	0.479	0.9523
	2524			1-stearoyl-2-dihomo-linolenoyl-GPS (18:0/20:3n3 or 6)*	LC/MS pos late	55010		HMDB12382			9.7671e-05	0.1669	0.556	1.04	1.12	0.76	0.81	0.1906	0.1122	0.3041	1.06	1.2	0.85	0.97		9.7671e-05	0.0003	0.1669	0.6548	0.556	0.9891	0.5821	0.9996	0.1455	0.5631	0.001	0.0039	0.01	0.0306	0.1906	0.5659	0.1122	0.678	0.3041	0.9755	0.6912	0.9668	0.0557	0.8526
	2525			1-stearoyl-2-arachidonoyl-GPS (18:0/20:4)	LC/MS pos late	52235		HMDB0012383	24779545		6.4598e-09	0.0441	0.8473	0.91	0.89	1.55	1.52	0.2395	0.6038	0.9219	1.04	1.03	1.08	1.07		6.4598e-09	1.2616e-07	0.0441	0.4728	0.8473	0.9917	0.2061	0.9569	0.098	0.554	1.655e-06	4.0425e-05	5.1797e-06	0.0001	0.2395	0.5869	0.6038	0.8243	0.9219	0.9838	0.6766	0.9668	0.7538	0.9523
	2528			1-stearoyl-2-docosahexaenoyl-GPS (18:0/22:6)*	LC/MS pos late	52696		HMDB0010167	24779546		0.1438	0.0226	0.2374	1.06	1.23	1	1.17	0.4864	0.9047	0.2288	1.06	0.93	1.12	0.98		0.1438	0.0962	0.0226	0.3769	0.2374	0.9503	0.4203	0.9768	0.0119	0.265	0.8328	0.4664	0.069	0.1221	0.4864	0.6433	0.9047	0.8597	0.2288	0.9755	0.4594	0.9512	0.3237	0.9523
	2536		Phosphatidylglycerol (PG)	1-palmitoyl-2-oleoyl-GPG (16:0/18:1)	LC/MS pos late	52448			70789105		0.0002	0.8631	0.7204	0.97	1	1.28	1.32	0.8848	0.1625	0.7939	1.07	1.04	1.01	0.98		0.0002	0.0004	0.8631	0.8358	0.7204	0.9891	0.7201	1	0.8901	0.7583	0.0079	0.0189	0.0027	0.0117	0.8848	0.7309	0.1625	0.7294	0.7939	0.9755	0.2608	0.8923	0.3913	0.9523
	2537			1-palmitoyl-2-linoleoyl-GPG (16:0/18:2)	LC/MS pos late	52628		HMDB0010575	52927246		0.051	0.4284	0.4056	1.19	0.98	1.4	1.15				1	1	1	1		0.051	0.0448	0.4284	0.7571	0.4056	0.9815	0.275	0.9569	0.976	0.7735	0.0482	0.0706	0.4107	0.3632
	2544			1-stearoyl-2-oleoyl-GPG (18:0/18:1)	LC/MS pos late	52623		HMDB0010604	24779551		0.348	0.8256	0.0858	0.77	1.6	0.95	1.98	0.9818	0.4913	0.0852	1.3	0.96	1.2	0.88		0.348	0.1828	0.8256	0.8358	0.0858	0.9503	0.301	0.9569	0.1476	0.5631	0.5578	0.3678	0.0667	0.119	0.9818	0.7532	0.4913	0.8116	0.0852	0.9755	0.1047	0.8903	0.4252	0.9523
	2546			1,2-dioleoyl-GPG (18:1/18:1)	LC/MS polar	19142		HMDB0010634	11846228		1.6503e-11	0.1359	0.7169	0.69	0.87	4.59	5.77	0.7066	0.007	0.475	1.16	1.33	0.89	1.03		1.6503e-11	1.6115e-09	0.1359	0.6045	0.7169	0.9891	0.2093	0.9569	0.392	0.6564	3.1834e-08	4.2766e-06	1.495e-08	1.8412e-06	0.7066	0.6982	0.007	0.6015	0.475	0.9755	0.1496	0.8903	0.0116	0.8526
	2547			1-oleoyl-2-linoleoyl-GPG (18:1/18:2)*	LC/MS polar	57400		HMDB0010635	52927223		4.3028e-06	0.8187	0.8392	1.02	0.96	2	1.89	0.4797	0.036	0.2436	1.06	1.37	0.83	1.07		4.3028e-06	1.8711e-05	0.8187	0.8358	0.8392	0.9891	0.9858	1	0.7482	0.7305	0.0002	0.0013	0.0006	0.0041	0.4797	0.6433	0.036	0.6074	0.2436	0.9755	0.4989	0.9653	0.0177	0.8526
	2551		Phosphatidylinositol (PI)	1-palmitoyl-2-oleoyl-GPI (16:0/18:1)*	LC/MS pos late	52669		HMDB0009783	71296232		9.9975e-06	0.177	0.1954	0.7	0.99	1.69	2.37	0.7101	0.5311	0.9621	0.97	0.98	1.03	1.04		9.9975e-06	3.7912e-05	0.177	0.6622	0.1954	0.9503	0.0777	0.9569	0.9656	0.7735	0.0068	0.017	6.7142e-05	0.0008	0.7101	0.699	0.5311	0.8169	0.9621	0.9838	0.6484	0.9668	0.6663	0.9523
	2553			1-palmitoyl-2-linoleoyl-GPI (16:0/18:2)	LC/MS polar	52450		HMDB0009784	46891795		0.0003	0.4913	0.3619	0.95	1.19	1.36	1.7	0.0016	0.7689	0.0754	0.92	1.06	1.07	1.22		0.0003	0.0007	0.4913	0.7712	0.3619	0.9679	0.8779	1	0.2375	0.6128	0.03	0.052	0.0015	0.0075	0.0016	0.0364	0.7689	0.8513	0.0754	0.9755	0.1586	0.8903	0.2587	0.923
	2556			1-palmitoyl-2-arachidonoyl-GPI (16:0/20:4)*	LC/MS pos late	52467		HMDB0009789			3.6133e-06	0.3849	0.1898	0.81	1.04	1.46	1.88	0.9041	0.197	0.5063	0.94	0.86	1.03	0.95		3.6133e-06	1.7046e-05	0.3849	0.7571	0.1898	0.9503	0.1438	0.9569	0.734	0.7284	0.0036	0.0107	3.174e-05	0.0004	0.9041	0.7364	0.197	0.7711	0.5063	0.9755	0.6644	0.9668	0.1494	0.8798
	2559			1-stearoyl-2-oleoyl-GPI (18:0/18:1)*	LC/MS pos late	52726		HMDB0240667			0.0099	0.3478	0.6804	0.87	0.93	1.29	1.37	0.16	0.7339	0.8147	1.01	1.02	1.12	1.13		0.0099	0.0117	0.3478	0.7539	0.6804	0.9891	0.3621	0.9569	0.6918	0.716	0.1024	0.1198	0.0344	0.0757	0.16	0.5616	0.7339	0.8513	0.8147	0.9755	0.6981	0.9668	0.9373	0.9709
	2560			1-stearoyl-2-linoleoyl-GPI (18:0/18:2)	LC/MS pos late	52468		HMDB0009809			0.0337	0.3546	0.995	1.07	1.05	0.87	0.85	0.9652	0.759	0.5755	0.99	1.06	0.97	1.04		0.0337	0.0327	0.3546	0.7539	0.995	0.9987	0.5326	0.9996	0.4869	0.6852	0.1194	0.134	0.1311	0.1899	0.9652	0.7532	0.759	0.8513	0.5755	0.9755	0.8635	0.9668	0.5201	0.9523
	2565			1-oleoyl-2-linoleoyl-GPI (18:1/18:2)*	LC/MS pos late	52451		HMDB0009838	52928384		0.355	0.8771	0.7635	1.07	0.98	0.89	0.82	0.4999	0.395	0.4672	1.34	1.05	1.04	0.82		0.355	0.1839	0.8771	0.8358	0.7635	0.9891	0.7583	1	0.9133	0.7624	0.6516	0.4043	0.3926	0.3565	0.4999	0.6518	0.395	0.8012	0.4672	0.9755	0.2887	0.8923	0.9256	0.9709
	2573			1-stearoyl-2-arachidonoyl-GPI (18:0/20:4)	LC/MS pos late	52449		HMDB0009815			0.0004	0.2991	0.9562	1.05	1.05	1.19	1.2	0.3255	0.1908	0.3005	0.96	0.83	1.15	0.99		0.0004	0.0008	0.2991	0.7437	0.9562	0.9982	0.4581	0.9996	0.4623	0.6809	0.0066	0.0167	0.0095	0.0295	0.3255	0.6094	0.1908	0.7694	0.3005	0.9755	0.848	0.9668	0.086	0.8526
	2575			1-stearoyl-2-dihomo-linolenoyl-GPI (18:0/20:3n3 or 6)*	LC/MS pos late	54984		HMDB0009814			6.0352e-05	0.6305	0.9441	1.03	1.05	0.75	0.76	0.191	0.8319	0.684	1.01	0.96	0.94	0.9		6.0352e-05	0.0002	0.6305	0.7967	0.9441	0.9982	0.7809	1	0.6819	0.7115	0.0018	0.0067	0.003	0.0124	0.191	0.5659	0.8319	0.8539	0.684	0.9755	0.8951	0.9686	0.6455	0.9523
	2578			1-oleoyl-2-arachidonoyl-GPI (18:1/20:4)*	LC/MS pos late	54994					0.0029	0.3234	0.4533	0.87	0.98	1.2	1.35	0.3392	0.6662	0.9439	0.96	0.97	1.06	1.07		0.0029	0.0044	0.3234	0.7479	0.4533	0.9815	0.2429	0.9569	0.8568	0.7491	0.0827	0.1035	0.009	0.0283	0.3392	0.6094	0.6662	0.8513	0.9439	0.9838	0.7345	0.9668	0.7881	0.9523
	2579			1-stearoyl-2-docosahexaenoyl-GPI (18:0/22:6)*	LC/MS pos late	52668		HMDB0009821	52927465		0.0694	0.4174	0.8843	1.03	1.06	0.85	0.88	0.9793	0.3736	0.6778	0.97	0.94	1.02	0.98		0.0694	0.0557	0.4174	0.7571	0.8843	0.9982	0.6512	1	0.4769	0.684	0.1556	0.1593	0.234	0.2664	0.9793	0.7532	0.3736	0.8012	0.6778	0.9755	0.7458	0.9668	0.3335	0.9523
	2599		Lysophospholipid	1-palmitoyl-GPA (16:0)	LC/MS neg	34428	C04036	HMDB00327	6419701		0.2133	0.9981	0.2416	1.12	0.85	1.39	1.06	0.5319	0.546	0.5185	1.02	0.78	1.24	0.95		0.2133	0.1298	0.9981	0.8577	0.2416	0.9503	0.4265	0.9768	0.3804	0.6564	0.0877	0.1076	0.9573	0.5775	0.5319	0.6623	0.546	0.8169	0.5185	0.9755	0.9772	0.9788	0.3552	0.9523
	2604			1-linoleoyl-GPA (18:2)*	LC/MS neg	52690		HMDB0007856			0.0145	0.7486	0.3263	1.19	0.91	0.86	0.65	0.3642	0.3642	0.1765	1.03	0.83	1.21	0.97		0.0145	0.0161	0.7486	0.8283	0.3263	0.9655	0.3791	0.9569	0.6194	0.6923	0.2574	0.2245	0.0179	0.0466	0.3642	0.6108	0.3642	0.8012	0.1765	0.9755	0.7558	0.9668	0.0973	0.8526
	2608			1-linolenoyl-GPG (18:3)*	LC/MS neg	62368					0.0068	0.7682	0.1508	1.5	0.85	2.11	1.2				1	1	1	1		0.0068	0.0088	0.7682	0.831	0.1508	0.9503	0.2404	0.9569	0.3877	0.6564	0.0039	0.0113	0.3197	0.313
	2609			1-arachidonoyl-GPA (20:4)	LC/MS neg	46325		HMDB0062312	42607498		0.428	0.8825	0.9734	1.04	0.96	1.17	1.09	0.409	0.2052	0.409	0.93	0.99	0.94	1		0.428	0.2081	0.8825	0.8358	0.9734	0.9982	0.9026	1	0.9322	0.7649	0.585	0.3792	0.5634	0.4391	0.409	0.6108	0.2052	0.7733	0.409	0.9755	0.1603	0.8903	0.7354	0.9523
	2612			1-myristoyl-GPC (14:0)	LC/MS pos late	45453	C04230	HMDB0010379	460604		0.3066	0.077	0.6077	0.83	0.71	0.97	0.84	0.6414	0.1833	0.01	1.54	0.85	1.34	0.74		0.3066	0.1686	0.077	0.5705	0.6077	0.9891	0.3806	0.9569	0.091	0.5535	0.7109	0.4245	0.2855	0.2952	0.6414	0.6827	0.1833	0.7623	0.01	0.9755	0.0094	0.8903	0.3049	0.9523
	2613			2-myristoyl-GPC (14:0)*	LC/MS pos late	35626		HMDB0010379	460604		0.5736	0.3187	0.3738	1.02	0.7	1.08	0.74	0.3958	0.1771	0.0118	1.41	0.88	1.14	0.71		0.5736	0.2566	0.3187	0.7479	0.3738	0.9719	0.9405	1	0.1649	0.5631	0.8122	0.4604	0.3127	0.3077	0.3958	0.6108	0.1771	0.7595	0.0118	0.9755	0.0102	0.8903	0.3376	0.9523
	2616			1-pentadecanoyl-GPC (15:0)*	LC/MS pos late	37418		HMDB0010381	24779458		0.7893	0.7544	0.7281	0.97	1.05	1.03	1.11	0.7011	0.5994	0.059	1.35	0.85	1.12	0.7		0.7893	0.3201	0.7544	0.8283	0.7281	0.9891	0.9812	1	0.6239	0.6923	0.9539	0.5011	0.6681	0.4832	0.7011	0.6981	0.5994	0.8242	0.059	0.9755	0.1023	0.8903	0.2939	0.9503
	2617			1-palmitoyl-GPC (16:0)	LC/MS pos late	33955	C04102	HMDB0010382	86554		3.0775e-08	0.468	0.9247	0.95	0.95	1.6	1.6	0.9911	0.208	0.0235	1.42	0.89	1.21	0.76		3.0775e-08	4.452e-07	0.468	0.7675	0.9247	0.9982	0.6685	1	0.5417	0.6923	6.8316e-06	0.0001	1.4409e-05	0.0002	0.9911	0.7532	0.208	0.7733	0.0235	0.9755	0.019	0.8903	0.4157	0.9523
	2618			2-palmitoyl-GPC (16:0)*	LC/MS neg	35253		HMDB0061702	15061532		0.028	0.4182	0.059	1.43	0.89	1.75	1.09	0.3108	0.1053	0.4402	0.91	0.6	1.49	0.97		0.028	0.028	0.4182	0.7571	0.059	0.9503	0.0698	0.9569	0.4003	0.6564	0.0047	0.0131	0.8084	0.5359	0.3108	0.6094	0.1053	0.678	0.4402	0.9755	0.5514	0.9668	0.0786	0.8526
	2619			1-palmitoleoyl-GPC (16:1)*	LC/MS pos late	33230		HMDB0010383	24779461		0.0543	0.3545	0.6855	0.95	0.89	1.21	1.14	0.7911	0.2893	0.0303	1.4	0.86	1.24	0.76		0.0543	0.0467	0.3545	0.7539	0.6855	0.9891	0.7216	1	0.324	0.6564	0.0941	0.1126	0.2733	0.2897	0.7911	0.7141	0.2893	0.778	0.0303	0.9755	0.031	0.8903	0.378	0.9523
	2620			2-palmitoleoyl-GPC (16:1)*	LC/MS pos late	35819		HMDB10383	122164832		4.3503e-06	0.3752	0.97	0.87	0.93	1.87	1.99	0.1618	0.4834	0.0597	1.25	0.86	1.05	0.72		4.3503e-06	1.8711e-05	0.3752	0.7571	0.97	0.9982	0.5308	0.9996	0.5263	0.6888	0.0004	0.002	0.0004	0.0029	0.1618	0.5616	0.4834	0.803	0.0597	0.9755	0.0817	0.8903	0.3591	0.9523
	2628			1-stearoyl-GPC (18:0)	LC/MS pos late	33961		HMDB0010384	497300		0.2619	0.5362	0.983	0.97	0.99	1.07	1.09	0.6802	0.2709	0.0885	1.38	0.92	1.24	0.82		0.2619	0.1513	0.5362	0.7832	0.983	0.9982	0.6858	1	0.6339	0.6942	0.4101	0.3048	0.4394	0.38	0.6802	0.6915	0.2709	0.7771	0.0885	0.9755	0.0612	0.8903	0.6366	0.9523
	2630			1-oleoyl-GPC (18:1)	LC/MS pos late	48258	C03916	HMDB0002815	16081932		1.2247e-05	0.5623	0.5147	0.98	0.91	1.68	1.56	0.9425	0.2975	0.0279	1.33	0.87	1.17	0.76		1.2247e-05	4.4706e-05	0.5623	0.7862	0.5147	0.9891	0.9607	1	0.3622	0.6564	0.0002	0.0012	0.003	0.0124	0.9425	0.7491	0.2975	0.7847	0.0279	0.9755	0.0302	0.8903	0.3566	0.9523
	2633			1-linoleoyl-GPC (18:2)	LC/MS neg	34419	C04100	HMDB0010386	11988421		0.3208	0.4343	0.0533	1.49	0.88	1.49	0.89	0.9026	0.1002	0.1697	0.92	0.5	1.42	0.77		0.3208	0.1736	0.4343	0.7571	0.0533	0.9503	0.0679	0.9569	0.3698	0.6564	0.0387	0.0605	0.4871	0.4019	0.9026	0.7363	0.1002	0.678	0.1697	0.9755	0.8456	0.9668	0.0285	0.8526
	2635			1-linolenoyl-GPC (18:3)*	LC/MS pos late	45951	C04100	HMDB0010388						1	1	1	1	0.1084	0.8108	0.0578	1.3	0.78	0.86	0.51																0.1084	0.5291	0.8108	0.8513	0.0578	0.9755	0.1446	0.8903	0.2069	0.9089
	2638			1-nonadecanoyl-GPC (19:0)	LC/MS pos late	47087					0.0644	0.5013	0.9339	0.93	0.98	0.83	0.88	0.616	0.731	0.4298	1.25	0.93	1	0.75		0.0644	0.0533	0.5013	0.7726	0.9339	0.9982	0.6894	1	0.5741	0.6923	0.1972	0.1866	0.1717	0.2223	0.616	0.6827	0.731	0.8513	0.4298	0.9755	0.4443	0.9443	0.7383	0.9523
	2639			1-nonadecenoyl-GPC (19:1)*	LC/MS pos late	62429					1.1317e-05	0.2084	0.6482	0.9	0.77	0.57	0.49	0.5694	0.3446	0.1109	1.38	0.94	1.08	0.73		1.1317e-05	4.1701e-05	0.2084	0.7041	0.6482	0.9891	0.5808	0.9996	0.2043	0.5868	0.0016	0.0058	0.0004	0.0026	0.5694	0.6714	0.3446	0.7999	0.1109	0.9755	0.0891	0.8903	0.614	0.9523
	2641			1-arachidoyl-GPC (20:0)	LC/MS pos late	45456	C04230	HMDB0010390	24779473		0.7991	0.4927	0.7876	0.91	0.99	1.01	1.1	0.7449	0.2036	0.4007	1.26	1.04	1.09	0.9		0.7991	0.3224	0.4927	0.7712	0.7876	0.9891	0.5188	0.9996	0.7555	0.7305	0.9915	0.5089	0.7147	0.5024	0.7449	0.7077	0.2036	0.7733	0.4007	0.9755	0.1565	0.8903	0.7411	0.9523
	2644			1-eicosenoyl-GPC (20:1)*	LC/MS pos late	44560		HMDB0010391	52924051		0.2168	0.1684	0.6827	0.9	0.86	0.92	0.88	0.7037	0.153	0.1286	1.35	0.98	1.18	0.86		0.2168	0.1315	0.1684	0.6548	0.6827	0.9891	0.5041	0.9996	0.1853	0.5651	0.5468	0.3641	0.2518	0.2784	0.7037	0.6981	0.153	0.7102	0.1286	0.9755	0.0499	0.8903	0.9428	0.9709
	2646			1-dihomo-linoleoyl-GPC (20:2)*	LC/MS pos late	33871		HMDB0010392			2.2706e-05	0.5098	0.4357	1.01	0.85	0.6	0.51	0.6756	0.1184	0.2982	1.4	1.1	0.96	0.75		2.2706e-05	7.5803e-05	0.5098	0.7768	0.4357	0.9815	0.9342	1	0.2877	0.653	0.0045	0.0127	0.0003	0.0024	0.6756	0.6896	0.1184	0.678	0.2982	0.9755	0.082	0.8903	0.6847	0.9523
	2647			1-dihomo-linolenoyl-GPC (20:3n3 or 6)*	LC/MS neg	46205		HMDB0010394	52924055		0.0048	0.6812	0.078	1.33	0.89	0.89	0.6	0.9633	0.953	0.7141	0.84	0.82	1.04	1.02		0.0048	0.0067	0.6812	0.8191	0.078	0.9503	0.1405	0.9569	0.3017	0.6549	0.3812	0.2915	0.002	0.0091	0.9633	0.7532	0.953	0.8611	0.7141	0.9755	0.8353	0.9668	0.7518	0.9523
	2652			1-arachidonoyl-GPC (20:4n6)*	LC/MS neg	34061	C05208	HMDB0010395	24779476		0.2626	0.4927	0.1421	1.28	0.93	1.38	1	0.3283	0.3701	0.1061	1.09	0.58	1.54	0.82		0.2626	0.1515	0.4927	0.7712	0.1421	0.9503	0.1474	0.9569	0.5488	0.6923	0.0676	0.0912	0.7993	0.5338	0.3283	0.6094	0.3701	0.8012	0.1061	0.9755	0.6114	0.9668	0.0654	0.8526
	2653			1-eicosapentaenoyl-GPC (20:5)*	LC/MS neg	44563		HMDB0010397			0.1426	0.4485	0.088	1.38	0.96	1.05	0.73	0.5636	0.2189	0.0158	1.16	0.46	1.37	0.55		0.1426	0.0955	0.4485	0.7571	0.088	0.9503	0.0977	0.9569	0.4634	0.6809	0.8539	0.4711	0.0301	0.0684	0.5636	0.6701	0.2189	0.777	0.0158	0.9755	0.3811	0.9156	0.0083	0.8526
	2655			1-behenoyl-GPC (22:0)	LC/MS pos late	39792		HMDB0010398	24779479					1	1	1	1	0.7866	0.4592	0.2166	1.2	0.97	1.08	0.87																0.7866	0.7141	0.4592	0.8012	0.2166	0.9755	0.1844	0.8903	0.7053	0.9523
	2657			1-erucoyl-GPC (22:1)*	LC/MS pos late	55070		HMDB0010399	53480471					1	1	1	1	0.8731	0.1103	0.2099	1.25	1.02	1.09	0.9																0.8731	0.7254	0.1103	0.678	0.2099	0.9755	0.0575	0.8903	0.7871	0.9523
	2658			1-adrenoyl-GPC (22:4)*	LC/MS pos late	52698		HMDB0010401	52924039		2.5945e-05	0.9862	0.5386	1.06	0.96	0.66	0.59	0.7838	0.301	0.1747	1.46	0.93	1.11	0.71		2.5945e-05	8.4203e-05	0.9862	0.8577	0.5386	0.9891	0.6687	1	0.6563	0.7055	0.0037	0.0109	0.0005	0.0033	0.7838	0.7141	0.301	0.7855	0.1747	0.9755	0.1096	0.8903	0.8027	0.9523
	2662			1-docosahexaenoyl-GPC (22:6)*	LC/MS neg	46202		HMDB0010404	10415542		0.4765	0.4253	0.2673	1.37	0.98	1.14	0.81	0.3083	0.1099	0.1282	0.96	0.53	1.57	0.87		0.4765	0.2251	0.4253	0.7571	0.2673	0.9503	0.2004	0.9569	0.8119	0.744	0.7707	0.4434	0.2065	0.2464	0.3083	0.6094	0.1099	0.678	0.1282	0.9755	0.9553	0.9788	0.0238	0.8526
	2673			1-nisinoyl-GPC (24:6)*	LC/MS pos late	62463					6.9985e-05	0.2447	0.7332	0.87	0.68	0.58	0.46	0.1608	0.7895	0.0528	1.2	0.66	1.03	0.57		6.9985e-05	0.0002	0.2447	0.7159	0.7332	0.9891	0.5728	0.9996	0.2643	0.6335	0.0043	0.0122	0.0016	0.0076	0.1608	0.5616	0.7895	0.8513	0.0528	0.9755	0.2458	0.8923	0.0995	0.8568
	2679			1-palmitoyl-GPE (16:0)	LC/MS pos late	35631		HMDB0011503	9547069		3.005e-07	0.1775	0.5744	0.93	0.86	1.83	1.69	0.8372	0.5532	0.22	1.17	0.94	1.11	0.89		3.005e-07	2.0959e-06	0.1775	0.6622	0.5744	0.9891	0.5859	0.9996	0.1581	0.5631	1.5747e-05	0.0002	0.0002	0.0016	0.8372	0.7172	0.5532	0.8169	0.22	0.9755	0.2205	0.8923	0.6302	0.9523
	2681			1-palmitoleoyl-GPE (16:1)*	LC/MS pos late	34565		HMDB0011474	53480923		0.0084	0.5936	0.5632	1.08	0.81	2.28	1.73	0.4538	0.1896	0.2172	1.25	1.01	1.18	0.96		0.0084	0.0105	0.5936	0.7881	0.5632	0.9891	0.9758	1	0.4102	0.6564	0.0206	0.039	0.1264	0.1853	0.4538	0.6309	0.1896	0.7694	0.2172	0.9755	0.0892	0.8903	0.9518	0.9709
	2685			1-margaroyl-GPE (17:0)*	LC/MS pos late	37419		HMDB0061691	52925149		0.7298	0.4049	0.8892	0.9	0.96	1.05	1.12	0.7038	0.4475	0.1868	1.07	0.83	1.07	0.83		0.7298	0.3057	0.4049	0.7571	0.8892	0.9982	0.5106	0.9996	0.6042	0.6923	0.8824	0.4794	0.7353	0.5087	0.7038	0.6981	0.4475	0.8012	0.1868	0.9755	0.6964	0.9668	0.1258	0.8737
	2686			1-stearoyl-GPE (18:0)	LC/MS pos late	42398		HMDB0011130	9547068		0.0011	0.7834	0.5967	0.94	1.05	1.24	1.39	0.9937	0.8655	0.5402	1.08	0.95	1.06	0.93		0.0011	0.002	0.7834	0.8353	0.5967	0.9891	0.5873	0.9996	0.8494	0.748	0.0337	0.0558	0.0069	0.0235	0.9937	0.7534	0.8655	0.8539	0.5402	0.9755	0.5972	0.9668	0.7409	0.9523
	2687			2-stearoyl-GPE (18:0)*	LC/MS neg	41220		HMDB0011129	90658453;53480667		0.0043	0.2273	0.951	1.12	1.11	1.39	1.38	0.3387	0.1331	0.8045	0.78	0.67	1.32	1.15		0.0043	0.0062	0.2273	0.7159	0.951	0.9982	0.3883	0.9604	0.3907	0.6564	0.0308	0.0527	0.0422	0.0877	0.3387	0.6094	0.1331	0.6828	0.8045	0.9755	0.2348	0.8923	0.3429	0.9523
	2688			1-oleoyl-GPE (18:1)	LC/MS pos late	35628		HMDB0011506	9547071		7.0372e-05	0.4269	0.6594	0.76	0.91	1.83	2.21	0.6419	0.2209	0.1227	1.21	0.97	1.14	0.91		7.0372e-05	0.0002	0.4269	0.7571	0.6594	0.9891	0.4049	0.9688	0.7904	0.7406	0.0052	0.0139	0.0013	0.007	0.6419	0.6827	0.2209	0.777	0.1227	0.9755	0.065	0.8903	0.8023	0.9523
	2690			1-linoleoyl-GPE (18:2)*	LC/MS neg	32635		HMDB0011507	52925130		0.5169	0.9561	0.1025	1.27	0.84	1.15	0.75	0.2996	0.2727	0.1447	1.01	0.58	1.6	0.92		0.5169	0.2398	0.9561	0.8521	0.1025	0.9503	0.2484	0.9569	0.2349	0.6123	0.4653	0.3311	0.113	0.1719	0.2996	0.6085	0.2727	0.7771	0.1447	0.9755	0.7982	0.9668	0.0618	0.8526
	2692			1-linolenoyl-GPE (18:3)*	LC/MS pos late	57509		HMDB0011509 HMDB0011479	52925148		0.0001	0.1664	0.1635	1	0.75	0.66	0.5				1	1	1	1		0.0001	0.0003	0.1664	0.6548	0.1635	0.9503	0.9946	1	0.0432	0.4772	0.0382	0.0605	0.0003	0.0024
	2695			1-arachidoyl-GPE (20:0)*	LC/MS pos late	57470		HMDB11511			0.8764	0.8764	0.0916	0.88	1.14	0.88	1.14	0.6491	0.4025	0.7974	0.94	0.88	1.06	1		0.8764	0.3417	0.8764	0.8358	0.0916	0.9503	0.2087	0.9569	0.2469	0.6204	0.1832	0.177	0.2763	0.2902	0.6491	0.6827	0.4025	0.8012	0.7974	0.9755	0.6926	0.9668	0.4167	0.9523
	2697			1-eicosenoyl-GPE (20:1)*	LC/MS pos late	62352		HMDB0011518	52925139		0.3474	0.3474	0.2259	0.97	1	0.97	1	0.586	0.0988	0.716	1.18	1.12	1.07	1.02		0.3474	0.1828	0.3474	0.7539	0.2259	0.9503	0.1495	0.9569	0.8349	0.744	0.1272	0.1389	0.8449	0.5465	0.586	0.6764	0.0988	0.678	0.716	0.9755	0.1718	0.8903	0.3273	0.9523
	2700			1-dihomo-linolenoyl-GPE (20:3n3 or 6)*	LC/MS neg	44630		HMDB0011516 HMDB0011514			0.0378	0.8218	0.3061	1.15	0.91	0.91	0.72	0.6392	0.9107	0.8661	0.82	0.88	1.19	1.27		0.0378	0.0358	0.8218	0.8358	0.3061	0.9503	0.3981	0.9648	0.5493	0.6923	0.4204	0.3082	0.0326	0.0733	0.6392	0.6827	0.9107	0.8606	0.8661	0.9755	0.9695	0.9788	0.8347	0.9523
	2703			1-arachidonoyl-GPE (20:4n6)*	LC/MS neg	35186		HMDB0011517	42607465		0.0119	0.7631	0.2219	1.19	0.9	1.63	1.23	0.1326	0.336	0.106	1.06	0.58	1.72	0.94		0.0119	0.0138	0.7631	0.8283	0.2219	0.9503	0.3028	0.9569	0.4881	0.6852	0.0087	0.0204	0.3221	0.3134	0.1326	0.5537	0.336	0.7999	0.106	0.9755	0.6436	0.9668	0.059	0.8526
	2705			1-eicosapentaenoyl-GPE (20:5)*	LC/MS neg	47888		HMDB0011489	53480938		0.0523	0.9284	0.3381	1.14	0.91	0.9	0.71	0.925	0.1296	0.0497	1.03	0.39	1.83	0.69		0.0523	0.0454	0.9284	0.8458	0.3381	0.9655	0.555	0.9996	0.4351	0.669	0.456	0.3271	0.0454	0.0929	0.925	0.7428	0.1296	0.6798	0.0497	0.9755	0.7426	0.9668	0.0121	0.8526
	2714			1-docosahexaenoyl-GPE (22:6)*	LC/MS neg	44633		HMDB11496	85333229		0.696	0.9927	0.2367	1.17	0.83	1.19	0.84	0.1782	0.086	0.1694	0.95	0.53	1.72	0.96		0.696	0.2962	0.9927	0.8577	0.2367	0.9503	0.4241	0.9768	0.3727	0.6564	0.5638	0.3703	0.2725	0.2897	0.1782	0.5659	0.086	0.678	0.1694	0.9755	0.8042	0.9668	0.025	0.8526
	2718			1-palmitoyl-GPS (16:0)*	LC/MS neg	46130			9547100		5.4219e-06	0.0234	0.9428	0.66	0.66	2.43	2.42	0.1829	0.2168	0.9449	0.84	0.84	1.16	1.15		5.4219e-06	2.2529e-05	0.0234	0.3771	0.9428	0.9982	0.106	0.9569	0.0947	0.5535	0.0005	0.0025	0.0005	0.0032	0.1829	0.5659	0.2168	0.777	0.9449	0.9838	0.3752	0.9121	0.3823	0.9523
	2719			1-stearoyl-GPS (18:0)*	LC/MS pos late	45966		HMDB0061698	74819135		0.0049	0.0932	0.7907	0.83	0.85	1.39	1.44	0.441	0.7027	0.9771	1.06	1.09	1.09	1.13		0.0049	0.0069	0.0932	0.5705	0.7907	0.9891	0.3286	0.9569	0.1471	0.5631	0.0243	0.0444	0.0617	0.1131	0.441	0.6232	0.7027	0.8513	0.9771	0.9838	0.8113	0.9668	0.7602	0.9523
	2720			1-oleoyl-GPS (18:1)	LC/MS neg	19260		HMDB0061694	85036846		0.0462	0.8386	0.2261	1.09	0.83	1.56	1.19	0.3135	0.2326	0.4558	0.96	0.64	1.45	0.97		0.0462	0.0418	0.8386	0.8358	0.2261	0.9503	0.491	0.9996	0.2925	0.653	0.0243	0.0444	0.5578	0.4359	0.3135	0.6094	0.2326	0.777	0.4558	0.9755	0.756	0.9668	0.1531	0.8798
	2722			1-linoleoyl-GPS (18:2)*	LC/MS neg	43676					0.3167	0.9068	0.1015	1.29	0.75	1.47	0.86	0.6465	0.352	0.1626	1.41	0.86	1.18	0.72		0.3167	0.1723	0.9068	0.8403	0.1015	0.9503	0.296	0.9569	0.1888	0.5699	0.0621	0.0845	0.6412	0.4773	0.6465	0.6827	0.352	0.8012	0.1626	0.9755	0.119	0.8903	0.7194	0.9523
	2725			1-palmitoyl-GPG (16:0)*	LC/MS neg	45970		HMDB0240601	3300276		1.9214e-05	0.7144	0.0162	1.36	0.77	2.35	1.33	0.4024	0.2792	0.7894	0.88	0.72	1.3	1.07		1.9214e-05	6.5832e-05	0.7144	0.8191	0.0162	0.9503	0.0577	0.9569	0.1145	0.554	7.0862e-06	0.0001	0.0799	0.1382	0.4024	0.6108	0.2792	0.7771	0.7894	0.9755	0.5774	0.9668	0.3161	0.9523
	2728			1-stearoyl-GPG (18:0)	LC/MS neg	34437					0.5463	0.4291	0.3353	1.25	0.95	1.26	0.96	0.3429	0.232	0.7199	0.91	0.61	1.51	1.01		0.5463	0.2496	0.4291	0.7571	0.3353	0.9655	0.2385	0.9569	0.8956	0.7583	0.2639	0.2287	0.7982	0.5337	0.3429	0.6094	0.232	0.777	0.7199	0.9755	0.5658	0.9668	0.2489	0.923
	2730			1-oleoyl-GPG (18:1)*	LC/MS neg	45968		HMDB0240602			1.4565e-08	0.1592	0.8976	0.82	0.83	2.82	2.87	0.1892	0.6717	0.7431	0.87	0.93	1.13	1.21		1.4565e-08	2.3704e-07	0.1592	0.643	0.8976	0.9982	0.2959	0.9569	0.336	0.6564	5.8364e-06	9.7922e-05	5.3358e-06	0.0001	0.1892	0.5659	0.6717	0.8513	0.7431	0.9755	0.6119	0.9668	0.9429	0.9709
	2732			1-linoleoyl-GPG (18:2)*	LC/MS neg	54885		HMDB0240600			0.0136	0.446	0.8232	1	0.8	2.09	1.67	0.1096	0.478	0.9094	0.95	0.85	1.27	1.14		0.0136	0.0153	0.446	0.7571	0.8232	0.9891	0.7142	1	0.4641	0.6809	0.0497	0.0723	0.1033	0.1627	0.1096	0.5291	0.478	0.8012	0.9094	0.9795	0.6861	0.9668	0.5403	0.9523
	2733			1-myristoyl-GPI (14:0)*	LC/MS neg	61829					0.1634	0.0609	0.6514	0.69	0.65	1.41	1.32	0.2768	0.2768	0.2768	0.99	1	0.99	1		0.1634	0.1069	0.0609	0.5285	0.6514	0.9891	0.3202	0.9569	0.0841	0.5437	0.1869	0.1793	0.5017	0.4071	0.2768	0.5974	0.2768	0.7771	0.2768	0.9755	0.1452	0.8903	1	0.9736
	2734			1-palmitoyl-GPI (16:0)	LC/MS neg	35305		HMDB0061695	71296207		0.0193	0.7756	0.9141	0.95	0.9	1.43	1.36	0.3888	0.0256	0.7586	0.79	0.6	1.38	1.04		0.0193	0.0205	0.7756	0.8321	0.9141	0.9982	0.9046	1	0.7703	0.7353	0.0737	0.0966	0.1085	0.1667	0.3888	0.6108	0.0256	0.6015	0.7586	0.9755	0.1767	0.8903	0.0571	0.8526
	2735			1-palmitoleoyl-GPI (16:1)*	LC/MS neg	36618		HMDB0061695			0.1222	0.513	0.3591	0.92	0.63	1.74	1.19	0.992	0.0114	0.4259	0.76	0.44	1.45	0.83		0.1222	0.0851	0.513	0.7777	0.3591	0.966	0.8565	1	0.2458	0.6204	0.0811	0.1023	0.6476	0.4781	0.992	0.7532	0.0114	0.6015	0.4259	0.9755	0.2088	0.8923	0.0143	0.8526
	2736			2-palmitoleoyl-GPI (16:1)*	LC/MS neg	39222					0.1188	0.1574	0.9411	0.66	0.53	1.99	1.59	0.5117	0.225	0.2847	1.02	1.72	0.64	1.07		0.1188	0.0836	0.1574	0.643	0.9411	0.9982	0.3594	0.9569	0.2657	0.6335	0.2374	0.2119	0.293	0.2985	0.5117	0.654	0.225	0.777	0.2847	0.9755	0.9199	0.9755	0.0943	0.8526
	2738			1-stearoyl-GPI (18:0)	LC/MS neg	19324		HMDB0240261	71581135;42607495		0.3792	0.9555	0.2719	1.12	0.89	1.28	1.01	0.2365	0.0287	0.6732	0.82	0.58	1.49	1.05		0.3792	0.1921	0.9555	0.8521	0.2719	0.9503	0.4778	0.9996	0.389	0.6564	0.1601	0.1623	0.8751	0.5532	0.2365	0.5825	0.0287	0.6026	0.6732	0.9755	0.2137	0.8923	0.0518	0.8526
	2739			2-stearoyl-GPI (18:0)*	LC/MS neg	39223		HMDB0061704	131770413		0.6248	0.5955	0.2813	1.18	0.96	1.19	0.97	0.1524	0.0141	0.406	0.82	0.54	1.57	1.03		0.6248	0.2727	0.5955	0.7881	0.2813	0.9503	0.2785	0.9569	0.6793	0.7114	0.2633	0.2285	0.6763	0.4859	0.1524	0.5616	0.0141	0.6015	0.406	0.9755	0.2396	0.8923	0.0157	0.8526
	2740			1-oleoyl-GPI (18:1)	LC/MS neg	36602		HMDB0061693	86289645		0.0126	0.5618	0.448	0.98	0.83	1.49	1.26	0.1788	0.0733	0.8546	0.81	0.67	1.4	1.16		0.0126	0.0145	0.5618	0.7862	0.448	0.9815	0.9027	1	0.322	0.6564	0.0203	0.0386	0.1956	0.2366	0.1788	0.5659	0.0733	0.678	0.8546	0.9755	0.2667	0.8923	0.1395	0.8798
	2742			1-linoleoyl-GPI (18:2)*	LC/MS neg	36594		HMDB0240597	11124828		0.4514	0.7156	0.185	1.18	0.88	1.09	0.81	0.7769	0.2114	0.1419	1.06	0.6	1.34	0.76		0.4514	0.2158	0.7156	0.8191	0.185	0.9503	0.253	0.9569	0.4672	0.6814	0.6726	0.4131	0.1498	0.2073	0.7769	0.7141	0.2114	0.7752	0.1419	0.9755	0.8761	0.9668	0.0475	0.8526
	2744			1-linolenoyl-GPI (18:3)*	LC/MS neg	45864					0.0565	0.5036	0.279	1.25	0.88	0.95	0.66	0.5293	0.5662	0.9789	1.02	1.08	0.88	0.93		0.0565	0.0481	0.5036	0.7726	0.279	0.9503	0.2388	0.9569	0.7534	0.7305	0.5302	0.357	0.0397	0.0842	0.5293	0.6623	0.5662	0.8215	0.9789	0.9838	0.6847	0.9668	0.6837	0.9523
	2748			1-arachidonoyl-GPI (20:4)*	LC/MS neg	34214		HMDB0061690	121596217		0.0011	0.6247	0.0929	1.19	0.9	1.59	1.2	0.3785	0.0917	0.0568	1.16	0.58	1.53	0.76		0.0011	0.002	0.6247	0.7967	0.0929	0.9503	0.1423	0.9569	0.3622	0.6564	0.0006	0.003	0.1912	0.235	0.3785	0.6108	0.0917	0.678	0.0568	0.9755	0.872	0.9668	0.0098	0.8526
	2749			2-arachidonoyl-GPI (20:4)*	LC/MS neg	38077					0.0487	0.6088	0.217	1.29	0.88	1.75	1.2	0.4281	0.0546	0.4568	0.92	0.52	1.59	0.9		0.0487	0.0432	0.6088	0.7967	0.217	0.9503	0.239	0.9569	0.5836	0.6923	0.0243	0.0444	0.5813	0.4491	0.4281	0.6214	0.0546	0.6567	0.4568	0.9755	0.4041	0.9241	0.0497	0.8526
	2806		Plasmalogen	1-palmityl-2-palmitoyl-GPC (O-16:0/16:0)*	LC/MS pos late	57332			145911		4.0887e-10	0.4299	0.8901	0.95	0.92	2.02	1.97	0.0169	0.5259	0.8074	1.03	1.02	1.11	1.1		4.0887e-10	1.597e-08	0.4299	0.7571	0.8901	0.9982	0.6583	1	0.4903	0.6852	1.9568e-07	9.8431e-06	5.1357e-07	2.2589e-05	0.0169	0.1841	0.5259	0.8169	0.8074	0.9755	0.5531	0.9668	0.7704	0.9523
	2807			1-palmityl-2-stearoyl-GPC (O-16:0/18:0)*	LC/MS pos late	55040		HMDB0013405	11803170		1.4773e-07	0.3391	0.9985	0.93	0.93	1.64	1.64	0.2557	0.8415	0.5704	0.93	1.04	1.03	1.15		1.4773e-07	1.2277e-06	0.3391	0.7539	0.9985	0.9987	0.5172	0.9996	0.4749	0.6839	2.7386e-05	0.0003	3.9359e-05	0.0005	0.2557	0.5974	0.8415	0.8539	0.5704	0.9755	0.6041	0.9668	0.7839	0.9523
	2809			1-palmityl-2-linoleoyl-GPC (O-16:0/18:2)*	LC/MS pos late	53175		HMDB0011151	6443157		0.0027	0.6932	0.2444	1.11	0.94	1.36	1.15	0.2922	0.1177	0.6026	1.1	1.19	1.06	1.15		0.0027	0.0042	0.6932	0.8191	0.2444	0.9503	0.2925	0.9569	0.5613	0.6923	0.0033	0.0101	0.1516	0.2079	0.2922	0.6069	0.1177	0.678	0.6026	0.9755	0.468	0.9512	0.1228	0.8701
	2812			1-stearyl-2-arachidonoyl-GPC (O-18:0/20:4)*	LC/MS pos late	57333					7.3348e-06	0.6427	0.9267	0.96	0.96	1.64	1.64	0.1928	0.5963	0.8465	0.98	0.96	1.1	1.07		7.3348e-06	2.8649e-05	0.6427	0.8052	0.9267	0.9982	0.8012	1	0.6795	0.7114	0.0004	0.0023	0.0008	0.0047	0.1928	0.5659	0.5963	0.8242	0.8465	0.9755	0.8197	0.9668	0.5911	0.9523
	2815			1-(1-enyl-palmitoyl)-2-docosahexaenoyl-GPC (P-16:0/22:6)*	LC/MS pos late	52630		HMDB0011229	53480699		0.3842	0.7877	0.2698	1.16	0.87	1.08	0.81	0.6533	0.4706	0.6947	1.04	1.08	1.01	1.05		0.3842	0.1939	0.7877	0.8358	0.2698	0.9503	0.3529	0.9569	0.5306	0.6899	0.8635	0.474	0.1718	0.2223	0.6533	0.6827	0.4706	0.8012	0.6947	0.9755	0.8226	0.9668	0.4089	0.9523
	2817			1-(1-enyl-palmitoyl)-2-oleoyl-GPE (P-16:0/18:1)*	LC/MS pos late	52477		HMDB0011342	52925128		0.8554	0.5957	0.7216	1.07	1.03	1.05	1.01	0.1112	0.7386	0.5724	0.98	1.05	1.08	1.15		0.8554	0.3358	0.5957	0.7881	0.7216	0.9891	0.5495	0.9996	0.8964	0.7583	0.6996	0.4215	0.9031	0.5588	0.1112	0.5291	0.7386	0.8513	0.5724	0.9755	0.8754	0.9668	0.5052	0.9523
	2818			1-(1-enyl-palmitoyl)-2-linoleoyl-GPE (P-16:0/18:2)*	LC/MS pos late	52677		HMDB0011343	52925127		6.4686e-06	0.8478	0.7094	0.99	0.91	0.56	0.52	0.197	0.9536	0.99	1.03	1	1.17	1.14		6.4686e-06	2.6319e-05	0.8478	0.8358	0.7094	0.9891	0.9025	1	0.6749	0.7114	0.0009	0.0038	0.0003	0.0023	0.197	0.5659	0.9536	0.8611	0.99	0.9838	0.9619	0.9788	0.9729	0.9709
	2819			1-(1-enyl-palmitoyl)-2-palmitoyl-GPC (P-16:0/16:0)*	LC/MS pos late	52716		HMDB0011206	11146967		4.4299e-05	0.6616	0.8298	0.98	0.96	1.51	1.47	0.751	0.8748	0.4552	1.04	0.97	1.06	0.98		4.4299e-05	0.0001	0.6616	0.813	0.8298	0.9891	0.88	1	0.6279	0.6923	0.0011	0.0044	0.0032	0.0127	0.751	0.7099	0.8748	0.8539	0.4552	0.9755	0.5408	0.9668	0.6599	0.9523
	2820			1-(1-enyl-palmitoyl)-2-palmitoleoyl-GPC (P-16:0/16:1)*	LC/MS pos late	52713		HMDB0011207	52923882		0.0558	0.772	0.45	1.09	0.96	0.93	0.82	0.4847	0.1377	0.2684	1.12	1.02	1.09	0.99		0.0558	0.0476	0.772	0.8321	0.45	0.9815	0.4803	0.9996	0.7274	0.7256	0.3851	0.2931	0.0642	0.116	0.4847	0.6433	0.1377	0.6942	0.2684	0.9755	0.0835	0.8903	0.7687	0.9523
	2821			1-(1-enyl-palmitoyl)-2-arachidonoyl-GPE (P-16:0/20:4)*	LC/MS pos late	52673		HMDB0011352	52925126		0.0044	0.4663	0.2972	0.89	1.04	1.15	1.34	0.178	0.9067	0.5636	0.96	1.02	1.03	1.1		0.0044	0.0062	0.4663	0.7668	0.2972	0.9503	0.2339	0.9569	0.8114	0.744	0.1535	0.1589	0.0071	0.024	0.178	0.5659	0.9067	0.8597	0.5636	0.9755	0.6386	0.9668	0.7315	0.9523
	2822			1-(1-enyl-palmitoyl)-2-docosahexaenoyl-GPE (P-16:0/22:6)*	LC/MS pos late	52672		HMDB0005780	5283497		0.2509	0.9901	0.3094	1.11	0.83	1.05	0.78	0.2172	0.732	0.5534	0.99	1.06	1.03	1.1		0.2509	0.1461	0.9901	0.8577	0.3094	0.9503	0.4951	0.9996	0.4425	0.674	0.9224	0.4927	0.1347	0.1934	0.2172	0.5679	0.732	0.8513	0.5534	0.9755	0.8649	0.9668	0.4879	0.9523
	2823			1-(1-enyl-palmitoyl)-2-oleoyl-GPC (P-16:0/18:1)*	LC/MS pos late	52478		HMDB0007996	34779384		0.1062	0.474	0.7662	0.98	0.94	1.14	1.09	0.1387	0.7725	0.3996	1.05	0.97	1.11	1.03		0.1062	0.0758	0.474	0.7678	0.7662	0.9891	0.7758	1	0.452	0.677	0.169	0.1672	0.3471	0.3288	0.1387	0.5537	0.7725	0.8513	0.3996	0.9755	0.4447	0.9443	0.6785	0.9523
	2826			1-(1-enyl-stearoyl)-2-oleoyl-GPE (P-18:0/18:1)	LC/MS pos late	52614		HMDB0011375	42607457		1.5151e-06	0.5833	0.3007	1.1	0.97	1.55	1.36	0.6941	0.2501	0.3671	1.01	1.16	0.97	1.11		1.5151e-06	7.7869e-06	0.5833	0.7881	0.3007	0.9503	0.2861	0.9569	0.7131	0.7235	2.0496e-05	0.0002	0.0015	0.0074	0.6941	0.6965	0.2501	0.7771	0.3671	0.9755	0.8629	0.9668	0.1315	0.8737
	2827			1-(1-enyl-stearoyl)-2-linoleoyl-GPE (P-18:0/18:2)*	LC/MS pos late	52748		HMDB0011376			0.7794	0.4081	0.133	1.27	0.94	1.12	0.83	0.1242	0.8601	0.4139	0.96	1.06	1.07	1.18		0.7794	0.3178	0.4081	0.7571	0.133	0.9503	0.1181	0.9569	0.6027	0.6923	0.3723	0.2858	0.212	0.2505	0.1242	0.5475	0.8601	0.8539	0.4139	0.9755	0.663	0.9668	0.4603	0.9523
	2830			1-(1-enyl-palmitoyl)-2-arachidonoyl-GPC (P-16:0/20:4)*	LC/MS pos late	52689		HMDB0011220			0.1984	0.8925	0.5215	1.04	0.98	1.16	1.1	0.5055	0.9462	0.6237	1.04	0.97	1.11	1.03		0.1984	0.1243	0.8925	0.8363	0.5215	0.9891	0.5997	0.9996	0.7059	0.7227	0.1698	0.1678	0.6444	0.4775	0.5055	0.6534	0.9462	0.8609	0.6237	0.9755	0.7745	0.9668	0.6781	0.9523
	2835			1-(1-enyl-stearoyl)-2-arachidonoyl-GPE (P-18:0/20:4)*	LC/MS pos late	52475		HMDB0005779	9547058		2.7708e-09	0.6585	0.2649	1.08	0.97	1.56	1.42	0.1339	0.2606	0.7122	0.88	0.96	1.04	1.14		2.7708e-09	7.2149e-08	0.6585	0.8114	0.2649	0.9503	0.2935	0.9569	0.6114	0.6923	1.4799e-07	9.0241e-06	1.5356e-05	0.0002	0.1339	0.5537	0.2606	0.7771	0.7122	0.9755	0.3129	0.8923	0.5687	0.9523
	2836			1-(1-enyl-stearoyl)-2-docosahexaenoyl-GPC (P-18:0/22:6)*	LC/MS pos late	52704		HMDB0011262	42607430		0.0904	0.9598	0.6946	1.05	0.94	1.39	1.24	0.764	0.8386	0.4561	0.97	1.14	0.9	1.06		0.0904	0.0679	0.9598	0.8529	0.6946	0.9891	0.8169	1	0.7418	0.7293	0.1345	0.1445	0.3513	0.3323	0.764	0.7099	0.8386	0.8539	0.4561	0.9755	0.7128	0.9668	0.4808	0.9523
	2838			1-(1-enyl-stearoyl)-2-docosahexaenoyl-GPE (P-18:0/22:6)*	LC/MS pos late	52476		HMDB0011394	42607458					1	1	1	1	0.3756	0.5347	0.6836	0.9	1	1	1.11																0.3756	0.6108	0.5347	0.8169	0.6836	0.9755	0.4879	0.9572	0.8731	0.9586
	2847		Lysoplasmalogen	1-palmityl-GPE (O-16:0)*	LC/MS pos late	55007								1	1	1	1	0.7799	0.5338	0.1805	1.12	0.95	1.07	0.91																0.7799	0.7141	0.5338	0.8169	0.1805	0.9755	0.1867	0.8903	0.5845	0.9523
	2848			1-palmityl-GPC (O-16:0)	LC/MS pos late	20458			3983		3.1254e-07	0.924	0.5091	0.92	1.13	2.27	2.79	0.5296	0.1044	0.0044	1.48	0.9	1.33	0.8		3.1254e-07	2.1048e-06	0.924	0.845	0.5091	0.9891	0.7017	1	0.5741	0.6923	0.0002	0.0011	1.9425e-05	0.0003	0.5296	0.6623	0.1044	0.678	0.0044	0.9755	0.0032	0.8903	0.2966	0.9503
	2849			1-stearyl-GPC (O-18:0)*	LC/MS pos late	52703	C04317	HMDB0011149	2733532		1.1196e-07	0.3837	0.7764	0.86	0.96	2.07	2.32	0.5314	0.1728	0.0338	1.43	0.93	1.14	0.74		1.1196e-07	9.9384e-07	0.3837	0.7571	0.7764	0.9891	0.4352	0.9921	0.6598	0.7056	3.8641e-05	0.0003	1.8645e-05	0.0003	0.5314	0.6623	0.1728	0.7529	0.0338	0.9755	0.0207	0.8903	0.5395	0.9523
	2850			1-stearyl-GPE (O-18:0)*	LC/MS pos late	61501			46891690		3.9619e-06	0.4335	0.6072	1.02	1.15	1.72	1.93	0.6293	0.5332	0.1015	1.12	0.94	1.07	0.9		3.9619e-06	1.8422e-05	0.4335	0.7571	0.6072	0.9891	0.854	1	0.337	0.6564	0.0008	0.0036	0.0002	0.0014	0.6293	0.6827	0.5332	0.8169	0.1015	0.9755	0.1275	0.8903	0.4358	0.9523
	2852			1-(1-enyl-palmitoyl)-GPE (P-16:0)*	LC/MS pos late	39270		HMDB0011152			0.0031	0.5719	0.2777	1.02	0.85	1.49	1.23	0.6056	0.4146	0.6219	1.05	1.15	1.03	1.13		0.0031	0.0047	0.5719	0.7881	0.2777	0.9503	0.7203	1	0.2224	0.6025	0.0042	0.012	0.1463	0.2047	0.6056	0.6827	0.4146	0.8012	0.6219	0.9755	0.8254	0.9668	0.3326	0.9523
	2854			1-(1-enyl-oleoyl)-GPE (P-18:1)*	LC/MS pos late	44621					0.0011	0.4783	0.2215	1.05	0.8	1.68	1.29	0.2973	0.4555	0.9937	1.11	1.09	1.19	1.17		0.0011	0.002	0.4783	0.7678	0.2215	0.9503	0.7217	1	0.1545	0.5631	0.0016	0.0058	0.1045	0.1637	0.2973	0.6085	0.4555	0.8012	0.9937	0.9838	0.6167	0.9668	0.5742	0.9523
	2856			1-(1-enyl-stearoyl)-GPE (P-18:0)*	LC/MS pos late	39271		HMDB0240598			0.8422	0.4602	0.2793	1.05	0.87	1.08	0.89	0.8139	0.5367	0.21	1.11	0.96	1.1	0.95		0.8422	0.3336	0.4602	0.7602	0.2793	0.9503	0.8123	1	0.1796	0.5631	0.5229	0.3534	0.3705	0.3462	0.8139	0.7141	0.5367	0.8169	0.21	0.9755	0.2078	0.8923	0.6285	0.9523
	2859		Glycerolipid Metabolism	glycerol	LC/MS neg	15122	C00116	HMDB0000131	753		0.0041	0.4795	0.4504	1	0.94	0.88	0.82	0.2441	0.4127	0.1978	1.23	0.94	1.04	0.79		0.0041	0.0059	0.4795	0.7681	0.4504	0.9815	0.974	1	0.28	0.6496	0.1012	0.1187	0.0112	0.0331	0.2441	0.5878	0.4127	0.8012	0.1978	0.9755	0.1574	0.8903	0.7194	0.9523
	2860			glycerol 3-phosphate	LC/MS polar	43847	C0093	HMDB0000126	754		0.6398	0.328	0.9598	1.1	1.12	0.98	1	0.2733	0.3573	0.2709	1.21	0.94	1.38	1.06		0.6398	0.2783	0.328	0.7498	0.9598	0.9982	0.4853	0.9996	0.4883	0.6852	0.7644	0.4417	0.7174	0.5031	0.2733	0.5974	0.3573	0.8012	0.2709	0.9755	0.1752	0.8903	0.8902	0.9652
	2865			glycerophosphoglycerol	LC/MS polar	48857	C03274	HMDB0240316	54575349		0.1961	0.0617	0.7396	0.85	0.83	1.15	1.12	0.6013	0.8988	0.6164	1.02	0.96	1	0.95		0.1961	0.1234	0.0617	0.5297	0.7396	0.9891	0.2851	0.9569	0.1008	0.554	0.2442	0.2167	0.4957	0.4048	0.6013	0.6827	0.8988	0.8597	0.6164	0.9755	0.8001	0.9668	0.6406	0.9523
	2866		Monoacylglycerol	1-myristoylglycerol (14:0)	LC/MS neg	35625	C01885	HMDB0011561	10957631		0.0071	0.217	0.1736	0.98	0.54	2.35	1.3	0.1677	0.0479	0.7813	0.67	0.51	1.58	1.2		0.0071	0.0091	0.217	0.7159	0.1736	0.9503	0.9289	1	0.0582	0.5163	0.0046	0.0128	0.2995	0.2999	0.1677	0.5659	0.0479	0.6566	0.7813	0.9755	0.2363	0.8923	0.0916	0.8526
	2868			1-pentadecanoylglycerol (15:0)	LC/MS neg	47898			190750		0.8448	0.2208	0.1465	0.91	0.53	1.34	0.79	0.4369	0.036	0.6395	0.73	0.54	1.41	1.04		0.8448	0.3343	0.2208	0.7159	0.1465	0.9503	0.8714	1	0.0509	0.4959	0.2355	0.2109	0.3732	0.3477	0.4369	0.623	0.036	0.6074	0.6395	0.9755	0.2517	0.8923	0.0565	0.8526
	2869			1-palmitoylglycerol (16:0)	LC/MS neg	21127		HMDB0011564	14900		0.1697	0.3653	0.5348	0.82	0.77	1.29	1.22	0.3902	0.1079	0.8417	0.77	0.62	1.39	1.12		0.1697	0.1096	0.3653	0.7559	0.5348	0.9891	0.8451	1	0.2595	0.6317	0.1553	0.1593	0.5897	0.4522	0.3902	0.6108	0.1079	0.678	0.8417	0.9755	0.3323	0.8923	0.1771	0.8865
	2870			1-palmitoleoylglycerol (16:1)*	LC/MS neg	52431		HMDB0011565			1.9661e-05	0.2391	0.3804	0.84	0.45	4.93	2.65	0.351	0.123	0.5024	0.56	0.61	1.32	1.44		1.9661e-05	6.6779e-05	0.2391	0.7159	0.3804	0.9734	0.8346	1	0.131	0.558	0.0002	0.0011	0.006	0.0213	0.351	0.6094	0.123	0.678	0.5024	0.9755	0.1363	0.8903	0.5034	0.9523
	2873			1-oleoylglycerol (18:1)	LC/MS neg	21184		HMDB0011567	5283468		0.0007	0.4421	0.5916	1.15	0.59	4.9	2.53	0.3817	0.2008	0.5926	0.59	0.63	1.36	1.43		0.0007	0.0013	0.4421	0.7571	0.5916	0.9891	0.8739	1	0.3341	0.6564	0.0041	0.0118	0.0295	0.0678	0.3817	0.6108	0.2008	0.7733	0.5926	0.9755	0.2213	0.8923	0.5719	0.9523
	2874			1-linoleoylglycerol (18:2)	LC/MS neg	27447		HMDB0011568	5283469		0.0471	0.8032	0.0126	1.45	0.53	2.63	0.97	0.8055	0.0428	0.6194	0.76	0.48	1.47	0.92		0.0471	0.0422	0.8032	0.8358	0.0126	0.9503	0.1135	0.9569	0.0387	0.4708	0.0021	0.0073	0.6827	0.4866	0.8055	0.7141	0.0428	0.6565	0.6194	0.9755	0.2824	0.8923	0.0612	0.8526
	2875			1-linolenoylglycerol (18:3)	LC/MS neg	34393		HMDB0011569	53480978		0.5947	0.4248	0.099	1.59	0.63	2.07	0.82	0.5997	0.0635	0.5691	0.68	0.23	1.06	0.35		0.5947	0.2646	0.4248	0.7571	0.099	0.9503	0.1002	0.9569	0.5101	0.6861	0.1189	0.134	0.4213	0.3712	0.5997	0.6827	0.0635	0.6622	0.5691	0.9755	0.3666	0.909	0.0728	0.8526
	2880			1-arachidonylglycerol (20:4)	LC/MS neg	34397	C13857	HMDB11578	16019980;5282281		0.0556	0.3948	0.0966	1.03	0.56	2.13	1.15	0.3335	0.0914	0.9165	0.68	0.52	1.63	1.24		0.0556	0.0475	0.3948	0.7571	0.0966	0.9503	0.5675	0.9996	0.0652	0.5361	0.0128	0.0273	0.847	0.5467	0.3335	0.6094	0.0914	0.678	0.9165	0.9812	0.2205	0.8923	0.2321	0.9226
	2884			1-docosahexaenoylglycerol (22:6)	LC/MS neg	35153		HMDB0011587	53480995		0.0951	0.0355	0.0921	0.92	0.51	1.79	0.99	0.2854	0.0218	0.7333	0.67	0.43	1.78	1.14		0.0951	0.0702	0.0355	0.4527	0.0921	0.9503	0.7549	1	0.0066	0.2	0.0192	0.0369	0.9908	0.5859	0.2854	0.6033	0.0218	0.6015	0.7333	0.9755	0.1694	0.8903	0.0487	0.8526
	2885			2-myristoylglycerol (14:0)	LC/MS neg	34383		HMDB0011530	137938		0.8118	0.0003	0.6566	0.63	0.56	1.02	0.91	0.2515	0.0429	0.8931	0.58	0.58	1.38	1.38		0.8118	0.3255	0.0003	0.0261	0.6566	0.9891	0.0174	0.9569	0.0018	0.0838	0.882	0.4794	0.634	0.4749	0.2515	0.5929	0.0429	0.6565	0.8931	0.9781	0.1383	0.8903	0.1509	0.8798
	2886			2-palmitoylglycerol (16:0)	LC/MS neg	33419		HMDB0011533	123409		0.84	0.0734	0.489	0.73	0.62	1.03	0.89	0.392	0.096	0.873	0.72	0.62	1.36	1.16		0.84	0.3331	0.0734	0.5562	0.489	0.9891	0.4394	0.9974	0.0673	0.5361	0.5219	0.3534	0.7311	0.5083	0.392	0.6108	0.096	0.678	0.873	0.9755	0.3001	0.8923	0.1723	0.8865
	2887			2-palmitoleoylglycerol (16:1)*	LC/MS neg	52432		HMDB0011534	53480960		0.5513	0.0941	0.6595	0.89	0.6	1.04	0.71	0.6246	0.2305	0.2378	0.46	0.62	1.23	1.65		0.5513	0.2512	0.0941	0.5705	0.6595	0.9891	0.3911	0.9604	0.1166	0.554	0.9107	0.4899	0.4705	0.3943	0.6246	0.6827	0.2305	0.777	0.2378	0.9755	0.1116	0.8903	0.9885	0.9735
	2889			2-oleoylglycerol (18:1)	LC/MS neg	21232		HMDB0011537	5319879		0.0002	0.1545	0.4222	0.91	0.6	2.91	1.91	0.5763	0.118	0.541	0.59	0.68	1.13	1.32		0.0002	0.0005	0.1545	0.643	0.4222	0.9815	0.6641	1	0.1017	0.554	0.0011	0.0044	0.0231	0.0561	0.5763	0.6744	0.118	0.678	0.541	0.9755	0.1428	0.8903	0.4657	0.9523
	2890			2-linoleoylglycerol (18:2)	LC/MS neg	32506		HMDB0011538	5365676		0.0095	0.3801	0.0249	1.22	0.56	2.31	1.06	0.9762	0.075	0.3604	0.91	0.43	1.5	0.72		0.0095	0.0115	0.3801	0.7571	0.0249	0.9503	0.3253	0.9569	0.0221	0.3936	0.001	0.0039	0.7732	0.5255	0.9762	0.7532	0.075	0.678	0.3604	0.9755	0.5387	0.9668	0.0483	0.8526
	2891			2-arachidonoylglycerol (20:4)	LC/MS neg	19266	C13856	HMDB0004666	5282280		0.024	0.6264	0.0297	1.31	0.63	2.23	1.06	0.4826	0.1004	0.9088	0.67	0.49	1.65	1.19		0.024	0.0244	0.6264	0.7967	0.0297	0.9503	0.2335	0.9569	0.0479	0.4919	0.0023	0.0076	0.9469	0.5745	0.4826	0.6433	0.1004	0.678	0.9088	0.9795	0.2302	0.8923	0.2488	0.923
	2893			2-docosahexaenoylglycerol (22:6)*	LC/MS neg	48675		HMDB0011557	46896303		0.0145	0.0102	0.031	0.94	0.58	1.68	1.04	0.4674	0.0381	0.9466	0.63	0.48	1.54	1.17		0.0145	0.0161	0.0102	0.2633	0.031	0.9503	0.7454	1	0.0009	0.0495	0.0016	0.006	0.8162	0.5381	0.4674	0.6394	0.0381	0.6137	0.9466	0.9838	0.1648	0.8903	0.1062	0.8694
	2895			1-heptadecenoylglycerol (17:1)*	LC/MS neg	62449					0.0002	0.3517	0.0798	1.39	0.41	6.17	1.8	0.2073	0.0156	0.3986	0.49	0.54	1.3	1.43		0.0002	0.0005	0.3517	0.7539	0.0798	0.9503	0.5604	0.9996	0.0494	0.4959	0.0002	0.0011	0.1015	0.1607	0.2073	0.5662	0.0156	0.6015	0.3986	0.9755	0.0279	0.8903	0.2109	0.9089
	2896			2-heptadecenoylglycerol (17:1)*	LC/MS neg	62448					0.0009	0.3849	0.3422	1.02	0.56	3.19	1.74	0.2169	0.0311	0.327	0.52	0.62	1.23	1.46		0.0009	0.0017	0.3849	0.7571	0.3422	0.9655	0.9554	1	0.1804	0.5631	0.0023	0.0075	0.0642	0.116	0.2169	0.5679	0.0311	0.6074	0.327	0.9755	0.0356	0.8903	0.3511	0.9523
	2897			1-meadoylglycerol (20:3n9)*	LC/MS neg	62431					0.7664	0.4048	0.0742	1.21	0.56	1.73	0.8	0.8442	0.2929	0.6809	0.64	0.67	1.14	1.19		0.7664	0.3137	0.4048	0.7571	0.0742	0.9503	0.5004	0.9996	0.0546	0.5163	0.1337	0.144	0.2868	0.2952	0.8442	0.718	0.2929	0.7839	0.6809	0.9755	0.3235	0.8923	0.6292	0.9523
	2904		Diacylglycerol	diacylglycerol (12:0/18:1, 14:0/16:1, 16:0/14:1) [2]*	LC/MS pos late	55001		HMDB0007012 HMDB0007096	53478025;53477950		4.9975e-10	0.1101	0.5924	0.57	0.81	4.55	6.42	0.3256	0.4503	0.6969	0.96	0.86	1.22	1.1		4.9975e-10	1.6959e-08	0.1101	0.6045	0.5924	0.9891	0.1498	0.9569	0.4164	0.6577	8.1225e-07	2.4249e-05	1.7871e-07	1.1004e-05	0.3256	0.6094	0.4503	0.8012	0.6969	0.9755	0.8032	0.9668	0.3963	0.9523
	2906			diacylglycerol (14:0/18:1, 16:0/16:1) [2]*	LC/MS pos late	54954					1.4006e-06	0.6947	0.6583	0.86	0.86	3.53	3.53	0.6544	0.7414	0.6296	1.02	0.91	1.16	1.04		1.4006e-06	7.3927e-06	0.6947	0.8191	0.6583	0.9891	0.973	1	0.5357	0.6923	6.2385e-05	0.0005	0.0005	0.0032	0.6544	0.6827	0.7414	0.8513	0.6296	0.9755	0.9176	0.9742	0.5467	0.9523
	2907			diacylglycerol (16:1/18:2 [2], 16:0/18:3 [1])*	LC/MS pos late	54966					7.0292e-08	0.9508	0.7724	0.98	0.95	3.26	3.15	0.5284	0.2866	0.9911	0.8	0.63	0.96	0.76		7.0292e-08	7.6265e-07	0.9508	0.8521	0.7724	0.9891	0.8777	1	0.7942	0.7425	8.8832e-06	0.0001	3.8962e-05	0.0005	0.5284	0.6623	0.2866	0.7771	0.9911	0.9838	0.4644	0.9512	0.4309	0.9523
	2915			palmitoyl-myristoyl-glycerol (16:0/14:0) [2]	LC/MS pos late	57364								1	1	1	1	0.8205	0.2699	0.0964	1.03	0.63	1.37	0.84																0.8205	0.7148	0.2699	0.7771	0.0964	0.9755	0.6904	0.9668	0.0436	0.8526
	2919			palmitoyl-palmitoyl-glycerol (16:0/16:0) [2]*	LC/MS pos late	54990		HMDB0007098	644078					1	1	1	1	0.9997	0.5778	0.8226	0.85	0.82	1.01	0.98																0.9997	0.7558	0.5778	0.8215	0.8226	0.9755	0.8216	0.9668	0.562	0.9523
	2922			palmitoyl-oleoyl-glycerol (16:0/18:1) [1]*	LC/MS pos late	54943	C13861	HMDB0007102	5282283		0.0085	0.7845	0.7845	1	0.91	2.24	2.03	0.4724	0.4461	0.7612	0.89	0.88	0.88	0.87		0.0085	0.0107	0.7845	0.8353	0.7845	0.9891	1	1	0.6846	0.7118	0.0342	0.0564	0.0852	0.146	0.4724	0.6394	0.4461	0.8012	0.7612	0.9755	0.4717	0.9512	0.7316	0.9523
	2923			palmitoyl-oleoyl-glycerol (16:0/18:1) [2]*	LC/MS pos late	54942	C13861	HMDB0007102	5282283		8.1496e-09	0.6633	0.444	1	0.87	3.01	2.61	0.9324	0.6219	0.9808	0.93	0.94	1.01	1.02		8.1496e-09	1.5158e-07	0.6633	0.8132	0.444	0.9815	0.8218	1	0.3737	0.6564	6.6843e-07	2.245e-05	1.8426e-05	0.0003	0.9324	0.7464	0.6219	0.8295	0.9808	0.9838	0.7509	0.9668	0.7004	0.9523
	2924			palmitoyl-linoleoyl-glycerol (16:0/18:2) [1]*	LC/MS pos late	52633		HMDB0007103	9543695		0.2843	0.5158	0.6715	1.36	0.99	1.62	1.18	0.3062	0.3415	0.5993	0.63	0.86	1.18	1.6		0.2843	0.16	0.5158	0.7791	0.6715	0.9891	0.4689	0.9996	0.8657	0.7526	0.2852	0.2379	0.6469	0.4781	0.3062	0.6094	0.3415	0.7999	0.5993	0.9755	0.3198	0.8923	0.748	0.9523
	2925			palmitoyl-linoleoyl-glycerol (16:0/18:2) [2]*	LC/MS pos late	52634		HMDB0007103	131801744		2.2095e-08	0.2817	0.2862	1.02	0.83	2.13	1.73	0.7151	0.1625	0.1908	1.04	0.72	1.11	0.77		2.2095e-08	3.3193e-07	0.2817	0.743	0.2862	0.9503	0.9945	1	0.1157	0.554	8.1e-07	2.4249e-05	7.183e-05	0.0008	0.7151	0.7009	0.1625	0.7294	0.1908	0.9755	0.9498	0.9788	0.0487	0.8526
	2926			palmitoyl-linolenoyl-glycerol (16:0/18:3) [2]*	LC/MS pos late	54965		HMDB0007104 HMDB0007105	348277338;348277337		2.7023e-06	0.2052	0.6482	0.76	0.85	1.98	2.23	0.4083	0.9708	0.5387	0.76	1.23	1.08	1.75		2.7023e-06	1.3031e-05	0.2052	0.6988	0.6482	0.9891	0.2448	0.9569	0.5391	0.6923	0.0006	0.0028	0.0001	0.0013	0.4083	0.6108	0.9708	0.8636	0.5387	0.9755	0.6594	0.9668	0.6667	0.9523
	2930			palmitoyl-dihomo-linolenoyl-glycerol (16:0/20:3n3 or 6) [2]*	LC/MS pos late	54941					0.0995	0.1869	0.1424	1.02	1.45	0.67	0.96	0.2903	0.5881	0.5335	0.54	0.87	1.1	1.77		0.0995	0.0725	0.1869	0.6777	0.1424	0.9503	0.9164	1	0.0425	0.4772	0.0291	0.0507	0.893	0.5575	0.2903	0.6069	0.5881	0.8217	0.5335	0.9755	0.4326	0.9366	0.9515	0.9709
	2931			palmitoyl-arachidonoyl-glycerol (16:0/20:4) [1]*	LC/MS pos late	54957		HMDB0007112	9543736		0.9956	0.357	0.9542	1.05	1.11	0.94	1	0.4329	0.7543	0.6716	1.08	0.83	1.28	0.99		0.9956	0.3708	0.357	0.7559	0.9542	0.9982	0.5071	0.9996	0.519	0.6861	0.9703	0.5044	0.965	0.5801	0.4329	0.6214	0.7543	0.8513	0.6716	0.9755	0.94	0.9763	0.5844	0.9523
	2932			palmitoyl-arachidonoyl-glycerol (16:0/20:4) [2]*	LC/MS pos late	54958		HMDB0007112	9543736		5.0366e-06	0.3971	0.3246	1.02	0.88	1.89	1.63	0.6535	0.1544	0.7807	0.92	0.86	1.06	1		5.0366e-06	2.1383e-05	0.3971	0.7571	0.3246	0.9655	0.9237	1	0.1773	0.5631	5.4331e-05	0.0004	0.003	0.0124	0.6535	0.6827	0.1544	0.7102	0.7807	0.9755	0.4307	0.9366	0.2052	0.9089
	2934			palmitoyl-docosahexaenoyl-glycerol (16:0/22:6) [1]*	LC/MS pos late	57373		HMDB0007121	9543827		0.4113	0.7072	0.5014	1.35	0.92	2.06	1.4	0.6375	0.7252	0.6278	0.91	0.91	1.05	1.04		0.4113	0.2035	0.7072	0.8191	0.5014	0.9891	0.4796	0.9996	0.8242	0.744	0.2869	0.2379	0.9157	0.565	0.6375	0.6827	0.7252	0.8513	0.6278	0.9755	0.9279	0.9763	0.5349	0.9523
	2935			palmitoyl-docosahexaenoyl-glycerol (16:0/22:6) [2]*	LC/MS pos late	57374		HMDB0007121	9543827		0.0066	0.4518	0.6457	0.99	0.9	1.42	1.29	0.8954	0.1266	0.1959	0.97	0.81	1.08	0.9		0.0066	0.0086	0.4518	0.7572	0.6457	0.9891	0.8416	1	0.3693	0.6564	0.0214	0.04	0.095	0.1531	0.8954	0.7363	0.1266	0.6798	0.1959	0.9755	0.867	0.9668	0.04	0.8526
	2942			oleoyl-oleoyl-glycerol (18:1/18:1) [2]*	LC/MS pos late	54946		HMDB0007218	9543716		0.1192	0.4233	0.1324	1.29	0.48	4.29	1.59	0.7768	0.1842	0.3027	0.79	0.94	0.96	1.13		0.1192	0.0837	0.4233	0.7571	0.1324	0.9503	0.6218	1	0.0901	0.5535	0.0317	0.0533	0.9682	0.5811	0.7768	0.7141	0.1842	0.7623	0.3027	0.9755	0.1145	0.8903	0.8184	0.9523
	2944			oleoyl-linoleoyl-glycerol (18:1/18:2) [1]	LC/MS pos late	46798		HMDB0007219	14275396		0.0022	0.6015	0.1861	1.28	0.74	3.01	1.74	0.1227	0.325	0.1968	0.48	1.18	1.16	2.83		0.0022	0.0036	0.6015	0.7897	0.1861	0.9503	0.5803	0.9996	0.1725	0.5631	0.0021	0.0073	0.1691	0.221	0.1227	0.5468	0.325	0.7999	0.1968	0.9755	0.1277	0.8903	0.8133	0.9523
	2945			oleoyl-linoleoyl-glycerol (18:1/18:2) [2]	LC/MS pos late	46799		HMDB0007219	71433693		1.3669e-05	0.6279	0.8107	0.98	0.8	2.44	2.01	0.3591	0.314	0.865	1.36	1.11	0.89	0.72		1.3669e-05	4.8984e-05	0.6279	0.7967	0.8107	0.9891	0.8679	1	0.5908	0.6923	0.0005	0.0026	0.0015	0.0075	0.3591	0.6108	0.314	0.7999	0.865	0.9755	0.5685	0.9668	0.3812	0.9523
	2952			linoleoyl-linolenoyl-glycerol (18:2/18:3) [2]*	LC/MS pos late	54964		HMDB0007250	9543737		0.6794	0.2191	0.7705	0.78	0.9	0.95	1.09				1	1	1	1		0.6794	0.2913	0.2191	0.7159	0.7705	0.9891	0.3034	0.9569	0.48	0.6845	0.9304	0.4946	0.6231	0.4703
	2955			stearoyl-arachidonoyl-glycerol (18:0/20:4) [1]*	LC/MS pos late	57450	C00165	HMDB0007170	6438587		0.8321	0.5937	0.911	1.05	1.11	0.92	0.97	0.6672	0.8705	0.6915	1.06	0.92	1.01	0.88		0.8321	0.3311	0.5937	0.7881	0.911	0.9982	0.6627	1	0.7534	0.7305	0.9427	0.4971	0.8213	0.5386	0.6672	0.6891	0.8705	0.8539	0.6915	0.9755	0.8741	0.9668	0.6775	0.9523
	2956			stearoyl-arachidonoyl-glycerol (18:0/20:4) [2]*	LC/MS pos late	57449		HMDB0007170	6438587		0.0024	0.3875	0.1681	1.2	0.97	1.49	1.2	0.9506	0.1658	0.8285	0.86	0.87	0.96	0.97		0.0024	0.0038	0.3875	0.7571	0.1681	0.9503	0.1326	0.9569	0.6924	0.716	0.002	0.0071	0.1882	0.2338	0.9506	0.7516	0.1658	0.7368	0.8285	0.9755	0.4224	0.9366	0.2325	0.9226
	2957			oleoyl-arachidonoyl-glycerol (18:1/20:4) [1]*	LC/MS pos late	54960		HMDB0007228	9543786		0.7241	0.618	0.165	1.26	0.71	1.39	0.78	0.9788	0.2409	0.1145	1.07	0.68	1.38	0.88		0.7241	0.3041	0.618	0.7967	0.165	0.9503	0.5382	0.9996	0.1625	0.5631	0.2119	0.197	0.4615	0.3887	0.9788	0.7532	0.2409	0.7771	0.1145	0.9755	0.7725	0.9668	0.0449	0.8526
	2958			oleoyl-arachidonoyl-glycerol (18:1/20:4) [2]*	LC/MS pos late	54961		HMDB0007228	9543786		0.0036	0.9153	0.3061	1.12	0.94	1.46	1.23	0.898	0.1374	0.4105	0.96	0.84	1.08	0.95		0.0036	0.0053	0.9153	0.844	0.3061	0.9503	0.5324	0.9996	0.3999	0.6564	0.0053	0.0141	0.1457	0.2044	0.898	0.7363	0.1374	0.6942	0.4105	0.9755	0.6424	0.9668	0.0898	0.8526
	2960			linoleoyl-arachidonoyl-glycerol (18:2/20:4) [2]*	LC/MS pos late	54956		HMDB0007257	9543796		0.0159	0.4546	0.2102	1.1	0.67	2.2	1.33	0.1475	0.0638	0.7583	0.9	0.61	1.46	0.99		0.0159	0.0173	0.4546	0.7572	0.2102	0.9503	0.7256	1	0.1406	0.5631	0.0101	0.023	0.3759	0.3492	0.1475	0.5616	0.0638	0.6622	0.7583	0.9755	0.2828	0.8923	0.1069	0.8694
	2961			stearoyl-docosahexaenoyl-glycerol (18:0/22:6) [1]*	LC/MS pos late	57387		HMDB0056061						1	1	1	1	0.1607	0.7286	0.7131	1.02	0.91	1.46	1.3																0.1607	0.5616	0.7286	0.8513	0.7131	0.9755	0.9888	0.9788	0.5958	0.9523
	2962			stearoyl-docosahexaenoyl-glycerol (18:0/22:6) [2]*	LC/MS pos late	57368					0.0886	0.529	0.2978	1.44	1.05	1.64	1.2	0.8506	0.3689	0.5311	0.85	0.94	0.92	1.03		0.0886	0.067	0.529	0.7832	0.2978	0.9503	0.2609	0.9569	0.7551	0.7305	0.0527	0.0753	0.6269	0.4711	0.8506	0.7187	0.3689	0.8012	0.5311	0.9755	0.3047	0.8923	0.837	0.9528
	2964			linoleoyl-docosahexaenoyl-glycerol (18:2/22:6) [2]*	LC/MS pos late	54950		HMDB0007266	9543899		0.2065	0.1784	0.3727	0.94	0.69	1.52	1.12	0.7711	0.0349	0.6147	0.81	0.63	1.04	0.81		0.2065	0.128	0.1784	0.6622	0.3727	0.9719	0.7506	1	0.1005	0.554	0.1264	0.1383	0.7886	0.5306	0.7711	0.7128	0.0349	0.6074	0.6147	0.9755	0.2576	0.8923	0.0524	0.8526
	3018		Sphingolipid Synthesis	sphinganine	LC/MS pos late	17769	C00836	HMDB0000269	3126		0.1013	0.0214	0.4941	0.73	0.83	1.11	1.26	0.142	0.1031	0.6541	0.84	0.9	1.08	1.15		0.1013	0.0737	0.0214	0.3642	0.4941	0.9891	0.0434	0.9569	0.2044	0.5868	0.4784	0.3369	0.1069	0.1659	0.142	0.5537	0.1031	0.678	0.6541	0.9755	0.1596	0.8903	0.367	0.9523
	3020			sphingadienine	LC/MS pos late	57426			6449795		0.0439	0.3511	0.9839	0.9	0.86	0.8	0.76	0.537	0.4671	0.9183	0.92	0.88	1.12	1.07		0.0439	0.0401	0.3511	0.7539	0.9839	0.9982	0.5357	0.9996	0.4775	0.684	0.1452	0.1521	0.148	0.2062	0.537	0.6631	0.4671	0.8012	0.9183	0.9812	0.6718	0.9668	0.5371	0.9523
	3021			phytosphingosine	LC/MS pos late	1510	C12144	HMDB0004610	122121		0.2179	0.1166	0.8031	0.88	0.83	0.89	0.85	0.8914	0.4744	0.658	1.01	0.92	1.04	0.94		0.2179	0.132	0.1166	0.6045	0.8031	0.9891	0.363	0.9569	0.1752	0.5631	0.4755	0.3366	0.3003	0.3002	0.8914	0.7341	0.4744	0.8012	0.658	0.9755	0.8525	0.9668	0.3909	0.9523
	3024			hexadecasphinganine (d16:0)*	LC/MS pos late	57544	C13915		656816		0.2595	0.2296	0.7426	0.82	0.74	1.39	1.26	0.0365	0.01	0.8886	0.75	0.76	1.21	1.22		0.2595	0.1504	0.2296	0.7159	0.7426	0.9891	0.5493	0.9996	0.2561	0.6291	0.2971	0.2452	0.5718	0.4431	0.0365	0.2922	0.01	0.6015	0.8886	0.9755	0.0595	0.8903	0.0612	0.8526
	3027		Dihydroceramides	N-palmitoyl-sphinganine (d18:0/16:0)	LC/MS pos late	52604		HMDB11760	5283572		4.7785e-05	0.876	0.5026	1.07	0.96	1.69	1.51	0.6471	0.0972	0.3964	0.78	0.9	0.98	1.13		4.7785e-05	0.0001	0.876	0.8358	0.5026	0.9891	0.7271	1	0.539	0.6923	0.0005	0.0026	0.0074	0.0245	0.6471	0.6827	0.0972	0.678	0.3964	0.9755	0.0927	0.8903	0.5298	0.9523
	3030			N-stearoyl-sphinganine (d18:0/18:0)*	LC/MS pos late	1759		HMDB0011761	5283573		0.1204	0.5432	0.2416	1.28	1	1.52	1.19	0.9027	0.0242	0.8611	0.72	0.79	0.97	1.06		0.1204	0.0844	0.5432	0.7832	0.2416	0.9503	0.2311	0.9569	0.669	0.7089	0.0548	0.0773	0.7788	0.5281	0.9027	0.7363	0.0242	0.6015	0.8611	0.9755	0.0945	0.8903	0.1118	0.8694
	3039		Ceramides	N-palmitoyl-sphingosine (d18:1/16:0)	LC/MS pos late	44877		HMDB0004949	5283564		0.4382	0.8613	0.5916	0.96	1.02	0.93	0.98	0.8233	0.4352	0.9122	0.94	0.92	1.02	1		0.4382	0.2111	0.8613	0.8358	0.5916	0.9891	0.6308	1	0.7874	0.7395	0.349	0.2722	0.8661	0.5502	0.8233	0.715	0.4352	0.8012	0.9122	0.9799	0.6492	0.9668	0.5075	0.9523
	3041			N-(2-hydroxypalmitoyl)-sphingosine (d18:1/16:0(2OH))	LC/MS pos late	57697			72715801		0.0829	0.8646	0.8432	0.96	1	1.18	1.23				1	1	1	1		0.0829	0.0639	0.8646	0.8358	0.8432	0.9891	0.9852	1	0.7843	0.7392	0.1631	0.1639	0.2737	0.2897
	3043			N-stearoyl-sphingosine (d18:1/18:0)*	LC/MS pos late	54979		HMDB0004950	5283565		0.6235	0.52	0.4857	1	0.92	1.01	0.93	0.5179	0.2614	0.8826	0.84	0.87	1.06	1.1		0.6235	0.2727	0.52	0.7791	0.4857	0.9891	0.9706	1	0.3214	0.6564	0.8813	0.4794	0.4083	0.3626	0.5179	0.6575	0.2614	0.7771	0.8826	0.9755	0.3888	0.919	0.4646	0.9523
	3050			N-stearoyl-sphingadienine (d18:2/18:0)*	LC/MS pos late	57417		HMDB0240362	132282053		8.142e-05	0.8558	0.8151	1	0.97	0.76	0.74	0.5927	0.8153	0.6237	0.99	0.89	1.12	1		8.142e-05	0.0002	0.8558	0.8358	0.8151	0.9891	0.9718	1	0.7576	0.7316	0.0039	0.0115	0.0021	0.0096	0.5927	0.6785	0.8153	0.8519	0.6237	0.9755	0.8617	0.9668	0.5908	0.9523
	3052			N-nervonoyl-sphingadiene (d18:2/24:1)*	LC/MS pos late	57442					0.0086	0.8404	0.9351	1.01	1.03	1.24	1.27	0.6228	0.322	0.7436	0.91	0.94	1.02	1.06		0.0086	0.0107	0.8404	0.8358	0.9351	0.9982	0.9354	1	0.8335	0.744	0.0588	0.0812	0.0517	0.0999	0.6228	0.6827	0.322	0.7999	0.7436	0.9755	0.3735	0.9121	0.6181	0.9523
	3061			N-palmitoyl-heptadecasphingosine (d17:1/16:0)*	LC/MS pos late	57430		HMDB0240685			0.4983	0.9459	0.7788	0.98	1	1.04	1.05	0.4345	0.1293	0.9347	0.85	0.87	0.93	0.95		0.4983	0.2334	0.9459	0.8507	0.7788	0.9891	0.8137	1	0.874	0.7558	0.4928	0.3435	0.7808	0.529	0.4345	0.6214	0.1293	0.6798	0.9347	0.9838	0.2755	0.8923	0.2804	0.9358
	3065			ceramide (d18:1/14:0, d16:1/16:0)*	LC/MS pos late	57432		HMDB0011773 HMDB0240681			0.1984	0.5899	0.9285	1.01	1.1	0.8	0.87	0.405	0.0218	0.2996	0.86	0.69	1.07	0.85		0.1984	0.1243	0.5899	0.7881	0.9285	0.9982	0.7609	1	0.6401	0.6973	0.3214	0.2596	0.3989	0.3576	0.405	0.6108	0.0218	0.6015	0.2996	0.9755	0.3607	0.909	0.0151	0.8526
	3066			ceramide (d18:1/17:0, d17:1/18:0)*	LC/MS pos late	57434		HMDB0240678 HMDB0240683			1.3115e-07	0.3932	0.7782	0.89	0.94	0.44	0.47	0.7364	0.2264	0.9533	0.83	0.79	0.98	0.93		1.3115e-07	1.1383e-06	0.3932	0.7571	0.7782	0.9891	0.443	0.9977	0.6681	0.7088	1.4522e-05	0.0002	6.123e-05	0.0007	0.7364	0.7057	0.2264	0.777	0.9533	0.9838	0.3885	0.919	0.3886	0.9523
	3068			ceramide (d18:1/20:0, d16:1/22:0, d20:1/18:0)*	LC/MS pos late	57440		HMDB0240684 HMDB0004951 HMDB0240682			0.9606	0.7435	0.8876	1.05	0.87	1.27	1.05	0.2604	0.9256	0.6928	0.77	0.89	1.03	1.2		0.9606	0.3612	0.7435	0.8283	0.8876	0.9982	0.7516	1	0.8899	0.7583	0.8913	0.4819	0.9489	0.5746	0.2604	0.5974	0.9256	0.8609	0.6928	0.9755	0.7413	0.9668	0.8224	0.9523
	3071			ceramide (d18:2/16:0, d18:1/16:1, d16:1/18:1)*	LC/MS pos late	65035					9.452e-05	0.445	0.4847	0.99	1.1	0.69	0.77	0.761	0.5846	0.7448	0.98	0.9	1.03	0.95		9.452e-05	0.0003	0.445	0.7571	0.4847	0.9891	0.9645	1	0.2798	0.6496	0.0008	0.0034	0.0118	0.034	0.761	0.7099	0.5846	0.8215	0.7448	0.9755	0.8806	0.9668	0.5176	0.9523
	3076		Hexosylceramides (HCER)	glycosyl-N-palmitoyl-sphingosine (d18:1/16:0)	LC/MS pos late	53013					9.0288e-07	0.6508	0.4971	1.02	0.92	1.57	1.42	0.2843	0.9134	0.7463	0.99	1.03	1.05	1.1		9.0288e-07	5.111e-06	0.6508	0.811	0.4971	0.9891	0.8774	1	0.4018	0.6564	2.8366e-05	0.0003	0.0005	0.0034	0.2843	0.6033	0.9134	0.8606	0.7463	0.9755	0.8844	0.9668	0.748	0.9523
	3077			glycosyl-N-stearoyl-sphingosine (d18:1/18:0)	LC/MS pos late	52234					4.4225e-07	0.3756	0.1341	1.07	0.82	1.94	1.49	0.0231	0.8075	0.77	0.94	1.04	1.2	1.33		4.4225e-07	2.6991e-06	0.3756	0.7571	0.1341	0.9503	0.6671	1	0.0802	0.5437	3.2507e-06	6.7186e-05	0.0015	0.0075	0.0231	0.221	0.8075	0.8513	0.77	0.9755	0.7174	0.9668	0.9711	0.9709
	3106		Lactosylceramides (LCER)	lactosyl-N-palmitoyl-sphingosine (d18:1/16:0)	LC/MS pos late	53010		HMDB0006750	53477895		0.0064	0.3303	0.4542	0.92	0.85	1.35	1.26	0.4072	0.0661	0.1207	0.82	0.99	0.86	1.04		0.0064	0.0085	0.3303	0.7498	0.4542	0.9815	0.8766	1	0.2041	0.5868	0.0129	0.0275	0.1368	0.1941	0.4072	0.6108	0.0661	0.6622	0.1207	0.9755	0.0248	0.8903	0.8178	0.9523
	3117		Dihydrosphingomyelins	myristoyl dihydrosphingomyelin (d18:0/14:0)*	LC/MS pos late	57365		HMDB0012085	44260138		7.5111e-05	0.5036	0.7404	0.91	0.94	1.83	1.88	0.0668	0.2222	0.643	0.97	0.92	1.12	1.07		7.5111e-05	0.0002	0.5036	0.7726	0.7404	0.9891	0.4997	0.9996	0.8006	0.744	0.0045	0.0125	0.0017	0.0081	0.0668	0.423	0.2222	0.777	0.643	0.9755	0.6022	0.9668	0.2124	0.9089
	3118			palmitoyl dihydrosphingomyelin (d18:0/16:0)*	LC/MS pos late	52434		HMDB0010168	9939965		6.4595e-06	0.6171	0.2168	1.13	0.95	1.56	1.32	0.3682	0.2584	0.4503	0.99	0.93	1.06	1		6.4595e-06	2.6319e-05	0.6171	0.7967	0.2168	0.9503	0.242	0.9569	0.5774	0.6923	3.9334e-05	0.0003	0.0056	0.0203	0.3682	0.6108	0.2584	0.7771	0.4503	0.9755	0.7949	0.9668	0.1649	0.8798
	3119			behenoyl dihydrosphingomyelin (d18:0/22:0)*	LC/MS pos late	57331		HMDB0012091	44260132		4.9287e-05	0.4284	0.3718	1.16	0.98	1.67	1.42	0.7543	0.5352	0.9035	0.98	0.93	1.05	1.01		4.9287e-05	0.0001	0.4284	0.7571	0.3718	0.9719	0.2574	0.9569	0.9388	0.7649	0.0003	0.0019	0.011	0.0327	0.7543	0.7099	0.5352	0.8169	0.9035	0.9795	0.7352	0.9668	0.5816	0.9523
	3120			sphingomyelin (d18:0/18:0, d19:0/17:0)*	LC/MS pos late	57473		HMDB0012087	44260130		0.0667	0.8264	0.1799	1.07	0.9	1.23	1.03	0.6244	0.354	0.9928	0.95	0.93	1.05	1.03		0.0667	0.0544	0.8264	0.8358	0.1799	0.9503	0.4418	0.9977	0.2452	0.6204	0.026	0.0469	0.7124	0.5019	0.6244	0.6827	0.354	0.8012	0.9928	0.9838	0.5333	0.9668	0.4852	0.9523
	3121			sphingomyelin (d18:0/20:0, d16:0/22:0)*	LC/MS pos late	57476		HMDB0012090			0.0022	0.3933	0.177	1.24	0.93	1.62	1.22	0.8173	0.4422	0.8051	0.95	0.96	0.99	1.01		0.0022	0.0035	0.3933	0.7571	0.177	0.9503	0.1394	0.9569	0.7029	0.7205	0.002	0.0071	0.1736	0.2233	0.8173	0.7141	0.4422	0.8012	0.8051	0.9755	0.4928	0.9572	0.6964	0.9523
	3122		Sphingomyelins	palmitoyl sphingomyelin (d18:1/16:0)	LC/MS pos late	37506		HMDB0010169	9939941		0.0205	0.3009	0.4605	0.95	0.99	1.05	1.09	0.5377	0.2425	0.7762	1.02	1.03	1.01	1.02		0.0205	0.0216	0.3009	0.7437	0.4605	0.9815	0.2335	0.9569	0.8218	0.744	0.2303	0.209	0.0335	0.0743	0.5377	0.6631	0.2425	0.7771	0.7762	0.9755	0.5447	0.9668	0.2804	0.9358
	3124			stearoyl sphingomyelin (d18:1/18:0)	LC/MS pos late	19503	C00550	HMDB0001348	6453725		0.0737	0.0973	0.5541	0.96	0.92	1.09	1.05	0.5809	0.5509	0.861	0.97	0.98	1.01	1.02		0.0737	0.0584	0.0973	0.5778	0.5541	0.9891	0.4563	0.9996	0.0965	0.554	0.0892	0.1082	0.3863	0.3524	0.5809	0.6755	0.5509	0.8169	0.861	0.9755	0.6021	0.9668	0.7533	0.9523
	3125			behenoyl sphingomyelin (d18:1/22:0)*	LC/MS pos late	48492		HMDB0012103	44260125		1.9628e-08	0.6232	0.9097	0.99	0.98	1.32	1.31	0.641	0.985	0.5256	0.96	1.04	0.94	1.01		1.9628e-08	3.0667e-07	0.6232	0.7967	0.9097	0.9982	0.798	1	0.6531	0.7039	4.6341e-06	8.5869e-05	1.058e-05	0.0002	0.641	0.6827	0.985	0.8693	0.5256	0.9755	0.6766	0.9668	0.6266	0.9523
	3126			tricosanoyl sphingomyelin (d18:1/23:0)*	LC/MS pos late	52436		HMDB0012105			4.7293e-05	0.8312	0.9877	1	0.99	1.29	1.27	0.6548	0.3023	0.9573	0.87	0.92	0.92	0.97		4.7293e-05	0.0001	0.8312	0.8358	0.9877	0.9983	0.8937	1	0.8651	0.7526	0.0017	0.0063	0.0023	0.0102	0.6548	0.6827	0.3023	0.786	0.9573	0.9838	0.4615	0.9512	0.4648	0.9523
	3127			lignoceroyl sphingomyelin (d18:1/24:0)	LC/MS pos late	57330		HMDB0011697			0.2643	0.867	0.747	0.98	1	1.04	1.06	0.5807	0.9302	0.4817	0.95	1.06	0.99	1.11		0.2643	0.152	0.867	0.8358	0.747	0.9891	0.7406	1	0.9081	0.7623	0.5644	0.3703	0.3154	0.3093	0.5807	0.6755	0.9302	0.8609	0.4817	0.9755	0.5923	0.9668	0.6459	0.9523
	3128			sphingomyelin (d18:2/18:1)*	LC/MS pos late	57474		HMDB0001348	52931155		2.4936e-05	0.3549	0.2402	1.23	0.96	2.09	1.63	0.4071	0.1961	0.2138	1	0.87	1.13	0.98		2.4936e-05	8.1846e-05	0.3549	0.7539	0.2402	0.9503	0.1593	0.9569	0.8484	0.7478	0.0001	0.0008	0.0117	0.0339	0.4071	0.6108	0.1961	0.7711	0.2138	0.9755	0.972	0.9788	0.064	0.8526
	3129			sphingomyelin (d18:2/23:1)*	LC/MS pos late	57482		HMDB0240668			0.0223	0.3971	0.9178	0.84	0.89	1.38	1.47	0.275	0.027	0.6355	0.77	0.86	1.05	1.17		0.0223	0.0229	0.3971	0.7571	0.9178	0.9982	0.5201	0.9996	0.5787	0.6923	0.1078	0.1248	0.0889	0.1484	0.275	0.5974	0.027	0.6015	0.6355	0.9755	0.0676	0.8903	0.1784	0.8865
	3131			sphingomyelin (d17:1/14:0, d16:1/15:0)*	LC/MS pos late	62152					0.0407	0.376	0.9821	0.94	0.96	0.88	0.89	0.7606	0.6918	0.7797	0.98	0.94	1	0.96		0.0407	0.0381	0.376	0.7571	0.9821	0.9982	0.5381	0.9996	0.5197	0.6861	0.1312	0.1421	0.1493	0.2071	0.7606	0.7099	0.6918	0.8513	0.7797	0.9755	0.937	0.9763	0.6157	0.9523
	3132			sphingomyelin (d18:1/14:0, d16:1/16:0)*	LC/MS pos late	42463		HMDB0012097	11433862		0.2841	0.1452	0.5232	0.92	0.97	1.02	1.07	0.1582	0.5821	0.3396	0.99	1.04	1.01	1.07		0.2841	0.16	0.1452	0.6298	0.5232	0.9891	0.1584	0.9569	0.5313	0.6899	0.7517	0.4391	0.2352	0.2672	0.1582	0.5616	0.5821	0.8215	0.3396	0.9755	0.7812	0.9668	0.2656	0.9278
	3133			sphingomyelin (d18:2/14:0, d18:1/14:1)*	LC/MS pos late	47154		HMDB0240637 HMDB0240612			7.0864e-05	0.033	0.4237	0.79	0.9	0.64	0.73	0.5276	0.456	0.3891	1	1.11	0.99	1.1		7.0864e-05	0.0002	0.033	0.45	0.4237	0.9815	0.0484	0.9569	0.2956	0.653	0.0005	0.0027	0.0117	0.0339	0.5276	0.6623	0.456	0.8012	0.3891	0.9755	0.9365	0.9763	0.2357	0.9226
	3134			sphingomyelin (d17:1/16:0, d18:1/15:0, d16:1/17:0)*	LC/MS pos late	52433		HMDB0240608 HMDB0240617			0.0001	0.0974	0.7433	0.92	0.95	1.18	1.22	0.4419	0.2431	0.9646	0.95	0.95	0.96	0.96		0.0001	0.0003	0.0974	0.5778	0.7433	0.9891	0.1777	0.9569	0.3119	0.6564	0.0062	0.0161	0.0024	0.0105	0.4419	0.6232	0.2431	0.7771	0.9646	0.9838	0.4444	0.9443	0.3655	0.9523
	3135			sphingomyelin (d17:2/16:0, d18:2/15:0)*	LC/MS pos late	57483		HMDB0240677			6.5478e-06	0.4042	0.3089	0.84	1.04	0.53	0.66	0.273	0.3663	0.9538	0.92	0.93	1.1	1.11		6.5478e-06	2.6366e-05	0.4042	0.7571	0.3089	0.9503	0.2137	0.9569	0.889	0.7583	6.1566e-05	0.0005	0.0038	0.0148	0.273	0.5974	0.3663	0.8012	0.9538	0.9838	0.5659	0.9668	0.4738	0.9523
	3136			sphingomyelin (d18:2/16:0, d18:1/16:1)*	LC/MS pos late	42459		HMDB0240613 HMDB0240638			0.0323	0.6817	0.4693	0.96	1.01	0.9	0.95	0.6234	0.7869	0.3418	0.97	1.06	0.98	1.07		0.0323	0.0317	0.6817	0.8191	0.4693	0.9815	0.4444	0.9977	0.8142	0.744	0.0413	0.0637	0.2974	0.299	0.6234	0.6827	0.7869	0.8513	0.3418	0.9755	0.6426	0.9668	0.3646	0.9523
	3137			sphingomyelin (d18:1/17:0, d17:1/18:0, d19:1/16:0)	LC/MS pos late	52615		HMDB0240609 HMDB0240622 HMDB0240620	46891763		7.4568e-05	0.3545	0.3501	0.88	0.98	0.69	0.77	0.4023	0.1196	0.7236	0.92	0.9	0.96	0.94		7.4568e-05	0.0002	0.3545	0.7539	0.3501	0.9655	0.2117	0.9569	0.9948	0.7779	0.0004	0.0023	0.0152	0.0418	0.4023	0.6108	0.1196	0.678	0.7236	0.9755	0.4058	0.9241	0.1557	0.8798
	3138			sphingomyelin (d18:1/18:1, d18:2/18:0)	LC/MS pos late	37529		HMDB0012101	6443882		0.126	0.2012	0.832	0.96	0.95	0.96	0.94	0.2399	0.8217	0.9427	1	1.02	1.04	1.06		0.126	0.0868	0.2012	0.6925	0.832	0.9891	0.4654	0.9996	0.2671	0.6335	0.3367	0.266	0.2215	0.2579	0.2399	0.5869	0.8217	0.8539	0.9427	0.9838	0.9174	0.9742	0.8252	0.9523
	3139			sphingomyelin (d18:1/19:0, d19:1/18:0)*	LC/MS pos late	57475					5.3184e-05	0.2419	0.1975	1.01	0.86	1.44	1.22	0.1704	0.3259	0.9969	0.9	0.89	0.88	0.88		5.3184e-05	0.0002	0.2419	0.7159	0.1975	0.9503	0.9334	1	0.0721	0.5361	0.0002	0.001	0.0224	0.0552	0.1704	0.5659	0.3259	0.7999	0.9969	0.9839	0.5063	0.9668	0.4617	0.9523
	3140			sphingomyelin (d18:1/20:0, d16:1/22:0)*	LC/MS pos late	48490		HMDB0012102	44260124		3.3496e-07	0.1684	0.1608	1	0.9	1.34	1.21	0.6968	0.8531	0.4743	0.95	1.03	0.94	1.02		3.3496e-07	2.1928e-06	0.1684	0.6548	0.1608	0.9503	0.9858	1	0.043	0.4772	3.2162e-06	6.7186e-05	0.001	0.0058	0.6968	0.6971	0.8531	0.8539	0.4743	0.9755	0.5426	0.9668	0.692	0.9523
	3141			sphingomyelin (d18:1/20:1, d18:2/20:0)*	LC/MS pos late	48491		HMDB0240610 HMDB0240632			0.03	0.8713	0.7948	1.03	0.99	0.78	0.76	0.2023	0.4958	0.6703	0.96	1.12	1.02	1.18		0.03	0.03	0.8713	0.8358	0.7948	0.9891	0.7756	1	0.9418	0.7651	0.1575	0.1603	0.086	0.146	0.2023	0.5662	0.4958	0.8134	0.6703	0.9755	0.8618	0.9668	0.4121	0.9523
	3143			sphingomyelin (d18:1/21:0, d17:1/22:0, d16:1/23:0)*	LC/MS pos late	52495		HMDB0240621 HMDB0240611 HMDB0240619			2.4924e-09	0.036	0.7733	0.93	0.91	1.41	1.39	0.2717	0.2733	0.6615	0.88	0.95	0.89	0.96		2.4924e-09	6.9537e-08	0.036	0.4527	0.7733	0.9891	0.2063	0.9569	0.0742	0.5361	6.451e-07	2.245e-05	2.9158e-06	8.4418e-05	0.2717	0.5974	0.2733	0.7771	0.6615	0.9755	0.3009	0.8923	0.6196	0.9523
	3144			sphingomyelin (d18:2/21:0, d16:2/23:0)*	LC/MS pos late	57480		HMDB0240676			0.0001	0.2626	0.3452	0.96	0.82	1.63	1.39	0.9474	0.1321	0.5401	0.84	0.92	0.96	1.04		0.0001	0.0003	0.2626	0.7288	0.3452	0.9655	0.9023	1	0.1293	0.5578	0.0005	0.0026	0.0184	0.0476	0.9474	0.7506	0.1321	0.6828	0.5401	0.9755	0.1535	0.8903	0.4941	0.9523
	3145			sphingomyelin (d18:1/22:1, d18:2/22:0, d16:1/24:1)*	LC/MS pos late	48493		HMDB0012104			0.0023	0.149	0.2162	0.99	0.83	1.42	1.2	0.218	0.3822	0.2505	0.9	1.01	1	1.13		0.0023	0.0037	0.149	0.6373	0.2162	0.9503	0.8834	1	0.0507	0.4959	0.0026	0.0083	0.1557	0.2115	0.218	0.5679	0.3822	0.8012	0.2505	0.9755	0.1747	0.8903	0.8333	0.9523
	3146			sphingomyelin (d18:1/22:2, d18:2/22:1, d16:1/24:2)*	LC/MS pos late	57477		HMDB0240672 HMDB0240670 HMDB0240669						1	1	1	1	0.0138	0.3942	0.5559	0.85	0.99	1.19	1.37																0.0138	0.1752	0.3942	0.8012	0.5559	0.9755	0.3319	0.8923	0.8427	0.9528
	3147			sphingomyelin (d18:2/23:0, d18:1/23:1, d17:1/24:1)*	LC/MS pos late	52435		HMDB0240634 HMDB0011696 HMDB0240614	134757653		0.0002	0.2934	0.7198	0.93	0.95	1.25	1.28	0.9444	0.1743	0.5944	0.88	0.94	0.98	1.05		0.0002	0.0006	0.2934	0.7437	0.7198	0.9891	0.3411	0.9569	0.6025	0.6923	0.0101	0.023	0.0035	0.014	0.9444	0.7497	0.1743	0.7557	0.5944	0.9755	0.2022	0.8923	0.5297	0.9523
	3148			sphingomyelin (d18:1/24:1, d18:2/24:0)*	LC/MS pos late	47153		HMDB0012107	44260126		4.3594e-06	0.1886	0.59	0.96	0.92	1.31	1.25	0.3216	0.8641	0.5659	0.96	1.02	1.03	1.09		4.3594e-06	1.8711e-05	0.1886	0.6777	0.59	0.9891	0.5917	0.9996	0.1705	0.5631	0.0001	0.0008	0.0012	0.0065	0.3216	0.6094	0.8641	0.8539	0.5659	0.9755	0.6146	0.9668	0.7637	0.9523
	3149			sphingomyelin (d18:2/24:1, d18:1/24:2)*	LC/MS pos late	52437		HMDB0240636 HMDB0240615	85336023		0.0021	0.9453	0.3832	1.06	0.95	1.29	1.15	0.21	0.1911	0.1625	0.84	1.01	0.99	1.2		0.0021	0.0034	0.9453	0.8507	0.3832	0.9734	0.5238	0.9996	0.5486	0.6923	0.0048	0.0131	0.0905	0.1495	0.21	0.5662	0.1911	0.7694	0.1625	0.9755	0.0714	0.8903	0.9443	0.9709
	3150			sphingomyelin (d18:1/25:0, d19:0/24:1, d20:1/23:0, d19:1/24:0)*	LC/MS pos late	57478		HMDB0240671 HMDB0240675 HMDB0240673 HMDB0240674			0.0013	0.7758	0.6852	1.01	0.97	0.84	0.81	0.854	0.254	0.5314	0.76	0.95	0.92	1.14		0.0013	0.0023	0.7758	0.8321	0.6852	0.9891	0.9349	1	0.6084	0.6923	0.0304	0.0526	0.0094	0.0294	0.854	0.7208	0.254	0.7771	0.5314	0.9755	0.2345	0.8923	0.6959	0.9523
	3178		Sphingosines	sphingosine	LC/MS pos late	17747	C00319	HMDB0000252	5280335		0.7431	0.1318	0.9531	0.87	0.86	0.98	0.97	0.5669	0.7637	0.8039	0.99	1.04	1.01	1.07		0.7431	0.3085	0.1318	0.6045	0.9531	0.9982	0.3215	0.9569	0.2408	0.6159	0.8471	0.4697	0.7873	0.5306	0.5669	0.6714	0.7637	0.8513	0.8039	0.9755	0.9717	0.9788	0.6835	0.9523
	3186			hexadecasphingosine (d16:1)*	LC/MS pos late	57428			14767871		0.4992	0.0384	0.5253	0.84	0.71	1.03	0.87	0.2109	0.094	0.7979	0.85	0.89	1.09	1.14		0.4992	0.2335	0.0384	0.4619	0.5253	0.9891	0.3093	0.9569	0.0456	0.4885	0.9765	0.5046	0.3621	0.3404	0.2109	0.5662	0.094	0.678	0.7979	0.9755	0.189	0.891	0.2819	0.9358
	3187			heptadecasphingosine (d17:1)	LC/MS pos late	57427			5283557		0.08	0.1252	0.7687	0.88	0.83	0.87	0.82	0.5021	0.0331	0.6958	0.83	0.79	1.1	1.04		0.08	0.0624	0.1252	0.6045	0.7687	0.9891	0.3927	0.9621	0.1738	0.5631	0.2849	0.2379	0.1512	0.2079	0.5021	0.6523	0.0331	0.6074	0.6958	0.9755	0.2217	0.8923	0.06	0.8526
	3194		Mevalonate Metabolism	3-hydroxy-3-methylglutarate	LC/MS polar	531	C03761	HMDB0000355	1662;5459993		0.0055	0.9711	0.4772	0.94	1.04	0.76	0.85	0.0483	0.1248	0.9066	1.13	1.23	0.78	0.85		0.0055	0.0076	0.9711	0.8557	0.4772	0.9891	0.6475	1	0.5781	0.6923	0.0125	0.027	0.1211	0.1806	0.0483	0.3533	0.1248	0.678	0.9066	0.9795	0.3307	0.8923	0.2164	0.9089
	3196			mevalonate	LC/MS polar	39583	C02104	HMDB0000227	449		0.2102	0.3299	0.1046	1.87	0.83	1.14	0.51	0.2062	0.0984	0.2185	1.39	1.07	0.96	0.74		0.2102	0.1294	0.3299	0.7498	0.1046	0.9503	0.0822	0.9569	0.6135	0.6923	0.7786	0.447	0.0484	0.0964	0.2062	0.5662	0.0984	0.678	0.2185	0.9755	0.0548	0.8903	0.7396	0.9523
	3197			mevalonolactone	LC/MS pos early	48118		HMDB0006024	10428		0.7518	0.7227	0.9584	1.05	0.83	1.04	0.82	0.7939	0.8592	0.6024	0.97	0.65	1.11	0.74		0.7518	0.3104	0.7227	0.8241	0.9584	0.9982	0.7832	1	0.8218	0.744	0.7917	0.4526	0.8536	0.5483	0.7939	0.7141	0.8592	0.8539	0.6024	0.9755	0.8159	0.9668	0.6039	0.9523
	3211		Sterol	cholesterol	LC/MS pos late	63	C00187	HMDB0000067	6432564;11025495;5997		0.0001	0.2017	0.829	0.97	0.96	1.16	1.14	0.65	0.4834	0.5823	0.94	0.99	0.95	1		0.0001	0.0003	0.2017	0.6925	0.829	0.9891	0.4675	0.9996	0.2664	0.6335	0.0025	0.0079	0.0065	0.0225	0.65	0.6827	0.4834	0.803	0.5823	0.9755	0.3993	0.9241	0.9097	0.9709
	3212			cholesterol sulfate	LC/MS polar	35324	C18043	HMDB00653	65076		0.0711	0.6012	0.1252	0.7	1.17	0.98	1.63	0.9542	0.7447	0.1099	1.29	0.78	1.35	0.82		0.0711	0.0568	0.6012	0.7897	0.1252	0.9503	0.1652	0.9569	0.4404	0.6734	0.8332	0.4664	0.0228	0.0557	0.9542	0.753	0.7447	0.8513	0.1099	0.9755	0.1917	0.8923	0.3338	0.9523
	3238			4-cholesten-3-one	LC/MS pos late	38125	C00599	HMDB0000921	91477		0.0426	0.9736	0.9286	1	0.95	1.26	1.2	0.7301	0.3838	0.4285	1.19	0.99	1.1	0.92		0.0426	0.0394	0.9736	0.8557	0.9286	0.9982	0.9696	1	0.9273	0.7647	0.1235	0.1363	0.1665	0.22	0.7301	0.7042	0.3838	0.8012	0.4285	0.9755	0.2637	0.8923	0.9521	0.9709
	3260			7-hydroxycholesterol (alpha or beta)	LC/MS pos late	47890	C15610	HMDB0006119	15571093		0.0134	0.5914	0.6097	1.01	1.43	1.67	2.38	0.4481	0.2499	0.7349	1.56	1.18	1.19	0.91		0.0134	0.0153	0.5914	0.7881	0.6097	0.9891	0.9857	1	0.4377	0.6704	0.1386	0.1474	0.036	0.0777	0.4481	0.6286	0.2499	0.7771	0.7349	0.9755	0.3141	0.8923	0.5407	0.9523
	3278		Pregnenolone Steroids	pregnenediol sulfate (C21H34O5S)*	LC/MS neg	32619	C18044	HMDB0000774	105074		0.6233	0.407	0.3455	0.7	1.02	0.78	1.14				1	1	1	1		0.6233	0.2727	0.407	0.7571	0.3455	0.9655	0.2338	0.9569	0.9308	0.7649	0.3056	0.2508	0.7489	0.5155
	3291		Progestin Steroids	5alpha-pregnan-3beta,20beta-diol monosulfate (2)	LC/MS neg	37197					0.005	0.2346	0.6065	0.74	0.87	1.36	1.59				1	1	1	1		0.005	0.0069	0.2346	0.7159	0.6065	0.9891	0.2508	0.9569	0.6099	0.6923	0.08	0.1012	0.0188	0.0484
	3472		Primary Bile Acid Metabolism	cholate	LC/MS neg	22842	C00695	HMDB0000619	221493		0.2185	0.1726	0.2756	0.65	1.04	0.61	0.97	0.8013	0.1279	0.9822	0.86	0.78	1.07	0.97		0.2185	0.1321	0.1726	0.6622	0.2756	0.9503	0.1009	0.9569	0.832	0.744	0.1005	0.1182	0.919	0.5658	0.8013	0.7141	0.1279	0.6798	0.9822	0.9838	0.3048	0.8923	0.2467	0.923
	3473			glycocholate	LC/MS neg	18476	C01921	HMDB0000138	10140		0.3683	0.2193	0.626	0.76	0.85	0.86	0.95	0.56	0.0503	0.5851	0.81	0.66	1	0.81		0.3683	0.1893	0.2193	0.7159	0.626	0.9891	0.2472	0.9569	0.5745	0.6923	0.3219	0.2596	0.7706	0.5247	0.56	0.6701	0.0503	0.6566	0.5851	0.9755	0.321	0.8923	0.0637	0.8526
	3474			taurocholate	LC/MS neg	18497	C05122	HMDB0000036	46783527;6675		0.1648	0.0539	0.4265	1.86	1.02	1	0.55	0.1135	0.3007	0.7284	0.85	0.76	0.81	0.73		0.1648	0.1076	0.0539	0.5121	0.4265	0.9815	0.0672	0.9569	0.3772	0.6564	0.6602	0.4087	0.1304	0.1894	0.1135	0.5291	0.3007	0.7855	0.7284	0.9755	0.6379	0.9668	0.3052	0.9523
	3475			chenodeoxycholate	LC/MS neg	1563	C02528	HMDB0000518	10133		0.2501	0.9067	0.6184	0.89	0.94	1.26	1.33	0.7157	0.027	0.2093	0.92	0.6	1.14	0.75		0.2501	0.1458	0.9067	0.8403	0.6184	0.9891	0.6775	1	0.7766	0.7378	0.6342	0.4005	0.2515	0.2784	0.7157	0.7009	0.027	0.6015	0.2093	0.9755	0.4833	0.957	0.012	0.8526
	3476			chenodeoxycholic acid sulfate (1)	LC/MS neg	63607		HMDB0002522	21252308		0.0002	0.2246	0.1286	0.55	1.07	1.37	2.67				1	1	1	1		0.0002	0.0004	0.2246	0.7159	0.1286	0.9503	0.0683	0.9569	0.8111	0.744	0.0544	0.0769	0.0003	0.0023
	3480			glycochenodeoxycholate	LC/MS neg	32346	C05466	HMDB0000637	12544		0.7748	0.2273	0.8826	0.72	0.78	1.14	1.24	0.1494	0.1861	0.0853	1.07	0.61	1.78	1.01		0.7748	0.3162	0.2273	0.7159	0.8826	0.9982	0.3577	0.9569	0.4264	0.6643	0.9209	0.4924	0.7622	0.5215	0.1494	0.5616	0.1861	0.7632	0.0853	0.9755	0.7739	0.9668	0.0272	0.8526
	3481			taurochenodeoxycholate	LC/MS neg	18494	C05465	HMDB0000951	387316		0.8067	0.4161	0.9987	1.27	1.03	1.24	1.01	0.9723	0.3683	0.1041	1.11	0.67	1.31	0.8		0.8067	0.3248	0.4161	0.7571	0.9987	0.9987	0.5807	0.9996	0.5452	0.6923	0.8599	0.4734	0.8652	0.5502	0.9723	0.7532	0.3683	0.8012	0.1041	0.9755	0.6084	0.9668	0.0641	0.8526
	3484			tauro-alpha-muricholate	LC/MS neg	42605		HMDB0000932	101657566		0.1772	0.5311	0.5234	0.99	1.32	1.68	2.25				1	1	1	1		0.1772	0.1139	0.5311	0.7832	0.5234	0.9891	0.9936	1	0.3494	0.6564	0.6007	0.3864	0.1676	0.2207
	3485			tauro-beta-muricholate	LC/MS neg	33983		HMDB0000932	121596216;168408;21124703		0.0666	0.1076	0.9034	1.69	1.5	0.66	0.59	0.4834	0.6174	0.6576	1.18	1.13	1.26	1.22		0.0666	0.0544	0.1076	0.6029	0.9034	0.9982	0.3067	0.9569	0.1952	0.5813	0.1565	0.1595	0.2226	0.2579	0.4834	0.6433	0.6174	0.8295	0.6576	0.9755	0.5248	0.9668	0.9664	0.9709
	3487			glyco-alpha-muricholate**	LC/MS neg	62065					0.0893	0.0294	0.2261	0.39	1.11	1.19	3.4				1	1	1	1		0.0893	0.0673	0.0294	0.4098	0.2261	0.9503	0.024	0.9569	0.437	0.6704	0.7102	0.4245	0.0457	0.0932
	3491			glycochenodeoxycholate glucuronide (1)	LC/MS neg	52983		HMDB0002579	44263370		0.6812	0.4784	0.0563	0.56	1.28	0.74	1.68				1	1	1	1		0.6812	0.2914	0.4784	0.7678	0.0563	0.9503	0.0778	0.9569	0.3516	0.6564	0.2678	0.2306	0.1042	0.1637
	3494			glycocholate glucuronide (1)	LC/MS neg	52977			44263357		0.2412	0.0211	0.4202	0.44	0.71	0.66	1.06				1	1	1	1		0.2412	0.1419	0.0211	0.3642	0.4202	0.9815	0.036	0.9569	0.2362	0.6123	0.1598	0.1623	0.7929	0.5319
	3498		Secondary Bile Acid Metabolism	deoxycholate	LC/MS neg	1114	C04483	HMDB0000626	222528;440355		0.9026	0.4501	0.0638	0.83	1.74	0.79	1.64	0.3294	0.7307	0.0935	0.73	1.41	0.96	1.85		0.9026	0.3473	0.4501	0.7571	0.0638	0.9503	0.4374	0.9951	0.0549	0.5163	0.2057	0.1929	0.1627	0.2178	0.3294	0.6094	0.7307	0.8513	0.0935	0.9755	0.17	0.8903	0.3103	0.9523
	3506			glycodeoxycholate	LC/MS neg	18477	C05464	HMDB00631	3035026		0.8751	0.3475	0.1954	0.95	1.47	0.9	1.4	0.5369	0.9706	0.141	0.73	1.23	0.92	1.57		0.8751	0.3415	0.3475	0.7539	0.1954	0.9503	0.8036	1	0.1011	0.554	0.4095	0.3048	0.3088	0.3062	0.5369	0.6631	0.9706	0.8636	0.141	0.9755	0.303	0.8923	0.2812	0.9358
	3508			taurodeoxycholate	LC/MS neg	12261	C05463	HMDB0000896	2733768		0.5646	0.0265	0.9542	1.91	1.43	1.09	0.82	0.5493	0.7646	0.0956	0.74	1.36	0.86	1.57		0.5646	0.2548	0.0265	0.3913	0.9542	0.9982	0.1334	0.9569	0.085	0.5437	0.6496	0.404	0.7168	0.5031	0.5493	0.6671	0.7646	0.8513	0.0956	0.9755	0.3442	0.9026	0.143	0.8798
	3518			glycolithocholate	LC/MS neg	31912	C15557	HMDB0000698	115245		0.0595	0.8929	0.3509	0.8	0.96	1.47	1.77	0.7759	0.5782	0.3921	1.03	0.87	1.24	1.05		0.0595	0.0501	0.8929	0.8363	0.3509	0.9655	0.4697	0.9996	0.5505	0.6923	0.4718	0.3349	0.0517	0.0999	0.7759	0.7141	0.5782	0.8215	0.3921	0.9755	0.8373	0.9668	0.2964	0.9503
	3520			taurolithocholate	LC/MS neg	31889	C02592	HMDB0000722	439763		0.5272	0.4648	0.781	1.17	0.82	1.66	1.16	0.7115	0.5479	0.2816	1.03	0.84	1.19	0.97		0.5272	0.2434	0.4648	0.7664	0.781	0.9891	0.4956	0.9996	0.7347	0.7284	0.5146	0.3514	0.8037	0.5355	0.7115	0.6995	0.5479	0.8169	0.2816	0.9755	0.7431	0.9668	0.2153	0.9089
	3533			glycoursodeoxycholate	LC/MS neg	39379		HMDB0000708	12310288		1.2689e-05	0.1486	0.0158	0.35	1.52	2.15	9.29	0.3132	0.3132	0.3132	1	0.91	1.1	1		1.2689e-05	4.589e-05	0.1486	0.6373	0.0158	0.9503	0.0106	0.7984	0.4259	0.6643	0.0589	0.0812	7.6813e-06	0.0001	0.3132	0.6094	0.3132	0.7999	0.3132	0.9755	1	0.9788	0.1382	0.8798
	3537			tauroursodeoxycholate	LC/MS neg	39378		HMDB0000874	9848818		0.0002	0.2335	0.2987	1	1.45	2.86	4.13	0.1053	0.4999	0.8041	0.82	0.97	1.36	1.6		0.0002	0.0005	0.2335	0.7159	0.2987	0.9503	0.9153	1	0.1019	0.554	0.028	0.0495	0.0009	0.0051	0.1053	0.5272	0.4999	0.8134	0.8041	0.9755	0.5331	0.9668	0.7498	0.9523
	3548			taurohyodeoxycholic acid	LC/MS neg	43588		HMDB0000874	12443252		0.8794	0.0832	0.6782	1.64	1.25	1.21	0.92	0.1761	0.5993	0.3941	1.07	0.74	1.53	1.06		0.8794	0.3424	0.0832	0.5705	0.6782	0.9891	0.1454	0.9569	0.3142	0.6564	0.6847	0.4172	0.854	0.5483	0.1761	0.5659	0.5993	0.8242	0.3941	0.9755	0.823	0.9668	0.3081	0.9523
	3554			glycocholenate sulfate*	LC/MS neg	32599					0.2035	0.0125	0.7935	0.67	0.73	1.09	1.18	0.5158	0.0941	0.6641	0.67	0.65	1.15	1.11		0.2035	0.127	0.0125	0.3042	0.7935	0.9891	0.0571	0.9569	0.0841	0.5437	0.463	0.33	0.2837	0.2947	0.5158	0.6559	0.0941	0.678	0.6641	0.9755	0.3889	0.919	0.1177	0.8694
	3555			taurocholenate sulfate*	LC/MS neg	32807					0.1381	0.1438	0.0494	1.97	0.91	1.23	0.57	0.8426	0.2489	0.4428	0.92	0.85	1.05	0.97		0.1381	0.0936	0.1438	0.6277	0.0494	0.9503	0.0232	0.9569	0.6848	0.7118	0.7075	0.4239	0.0187	0.0482	0.8426	0.718	0.2489	0.7771	0.4428	0.9755	0.7892	0.9668	0.1572	0.8798
	3556			7-ketodeoxycholate	LC/MS neg	31904		HMDB0000391	188292		0.6151	0.2996	0.986	0.39	0.41	0.59	0.63	0.0972	0.7146	0.7146	1	0.95	1.2	1.14		0.6151	0.2715	0.2996	0.7437	0.986	0.9983	0.4738	0.9996	0.4463	0.677	0.7089	0.4242	0.7345	0.5087	0.0972	0.5128	0.7146	0.8513	0.7146	0.9755	1	0.9788	0.5872	0.9523
[truncated: 24 more columns]
