# Supplementary material for: Early Gestational Hepatic Lipidomic Profiles Are Modulated by One-Carbon Metabolite Supplementation and Nutrient Restriction in Beef Heifers and Fetuses
Source: Metabolites. 2025 May 1;15(5):302. doi: 10.3390/metabo15050302 (PMC12113310; doi:10.3390/metabo15050302)
Supplement: Supplementary file 1 [file metabolites-15-00302-s001.zip › Supplementary file 2.XLSX]

## Sheet: Batch-norm Imputed Data
	Supplementary file 2: Batch-norm-Imputed Data for all metabolites involved in lipid pathways
Treatment groups	mevalonate	3-hydroxy-3-methylglutarate	cholate	4-hydroxynonenal	9,10-DiHOME	linoleate (18:2n6)	arachidonate (20:4n6)	arachidonoyl CoA	3-hydroxybutyrate (BHBA)	cholesterol	choline phosphate	sphingosine	deoxycholate	sphinganine	glutarate (C5-DC)	glycocholate	hexanoyl CoA	myo-inositol	inositol 1-phosphate (I1P)	methylmalonate (MMA)	palmitate (16:0)	stearate (18:0)	palmitoleate (16:1n7)	phytosphingosine	pristanate	myristate (14:0)	malonate	margarate (17:0)	nonadecanoate (19:0)	arachidate (20:0)	N-stearoyl-sphinganine (d18:0/18:0)*	pentadecanoate (15:0)	phosphoethanolamine	erucate (22:1n9)	chenodeoxycholate	oleoyl ethanolamide	cytidine 5'-monophospho-N-acetylneuraminic acid	dihomo-linoleate (20:2n6)	2-hydroxystearate	glycerol	choline	12-HHTrE	thromboxane B2	palmitoyl ethanolamide	N-linoleoylglycine	N-palmitoyl-sphingosine (d18:1/16:0)	1-palmitoyl-2-oleoyl-GPE (16:0/18:1)	1-palmitoyl-2-linoleoyl-GPI (16:0/18:2)	1-palmitoyl-2-oleoyl-GPS (16:0/18:1)
H_R+OCM	0.911366	0.283097	24.6972	1.41915	1.97893	1.9104	1.64856	0.802667	2.11055	1.07014	0.31205	1.13266	5.90693	0.680192	0.655327	17.5898	0.195765	0.630841	0.64746	0.978786	1.4407	1.90536	1.18762	2.00066	1.03405	1.58802	0.646943	1.99545	4.15498	1.14563	1.16298	2.04157	0.898592	0.822019	2.86227	0.983674	1.24217	0.782975	7.51932	2.43426	0.567121	0.37547	0.44604	1.01854	1.76406	1.56092	0.557194	0.474267	0.130777
H_R-OCM	0.993207	0.312785	17.2236	1.41972	1.24079	2.20682	1.35858	1.64412	2.35231	1.03337	0.366028	1.03797	0.845356	0.968484	0.320214	13.17	0.477101	0.581127	1.03044	1.441	1.94844	2.19695	1.6241	1.57901	1.51865	2.44664	0.609348	3.03234	6.51062	1.53548	0.65272	3.11911	0.834588	0.828667	0.891273	1.66099	1.57564	2.11179	1.95651	2.41075	0.524127	0.136398	0.44604	1.74322	1.13516	1.49	0.652589	0.523696	0.181737
H_C+OCM	0.981167	0.426362	16.243	1.6327	1.35514	1.1766	0.742387	0.764313	2.60171	0.77575	0.797157	0.571968	3.09243	0.422808	0.578461	18.2401	1.11404	0.4719	0.84491	0.928376	0.935386	1.51646	0.383977	1.05472	1.2478	0.826777	0.676973	1.78788	3.78654	1.11303	0.692946	1.02722	0.604834	0.367724	2.66875	0.508283	1.65072	0.883063	1.14852	2.75817	1.00169	0.0633333	0.44604	0.830702	0.477698	1.33545	0.291246	0.366759	0.121338
H_C-OCM	0.33636	0.346705	27.0969	0.989703	1.69297	0.795619	0.53141	0.905703	2.63538	0.837108	0.638725	0.630082	1.63393	0.527714	0.368764	18.9058	1.59312	0.396994	1.12052	1.2416	0.911109	1.40713	0.522375	1.38834	0.694165	0.997988	0.557699	1.28682	3.2783	0.94252	0.217426	0.999819	0.723648	0.484734	2.06362	1.28293	1.17959	1.20329	1.3083	2.24869	0.64515	0.0633333	0.44604	1.43575	0.346337	1.12712	0.465676	0.403896	0.123981
H_C+OCM	1.00679	0.473893	5.67154	0.414329	1.73181	1.4421	1.06656	0.704768	2.09173	0.796937	0.75826	1.00099	1.13263	0.52219	1.04126	6.71392	0.32814	0.380814	0.843512	1.4857	0.820767	1.32784	0.483	1.54108	1.42188	0.781428	0.612456	1.46826	2.54712	0.877747	0.751559	1.00018	0.505235	0.375388	1.23833	0.656404	1	1.0349	1.77732	2.78788	0.780934	0.0633333	0.44604	0.822754	1.00975	1.69307	0.329448	0.378106	0.0967339
H_R-OCM	0.33636	0.28205	10.2501	1.79722	1.02769	2.26665	1.49632	1.13012	2.14057	1.02562	0.49986	0.976771	3.17887	0.813077	0.31162	14.0445	0.569154	0.674442	1.10744	1.151	1.47354	2.27869	0.831529	1.7872	1.05163	1.41352	0.625839	1.69186	4.40011	1.54638	0.942552	1.3633	0.8048	0.912573	4.34158	1.94201	1.05924	0.849626	3.25569	2.03395	0.607238	0.245594	0.44604	2.08051	2.27614	1.04265	0.479224	0.616045	0.138367
H_R+OCM	0.33636	0.417146	13.3634	1.03922	0.904831	1.91495	1.35079	1.88825	1.63859	0.951825	0.401227	0.558685	2.44947	0.642852	0.502721	13.273	1.01044	0.776852	0.953168	0.666042	1.49577	1.90557	1.03809	1.25635	1.24872	1.44925	0.572249	1.8092	3.26135	1.4894	0.489589	1.74423	0.845206	0.950888	2.52808	2.04994	1.20147	1.23587	2.47667	1.90614	0.620773	0.159275	0.44604	1.779	1.8298	1.22914	0.61564	0.502929	0.195458
H_R-OCM	0.33636	0.209994	9.71437	1.44616	0.892338	1.12157	0.929275	1.33321	1.83873	0.948233	0.45549	0.521199	1.25938	0.560895	0.30557	10.7857	1.74595	0.380242	0.711028	1.38432	1.01533	1.44055	0.479329	1.61832	1	0.908637	0.693204	1.21038	3.06605	1.18399	0.711023	1.14205	0.71507	0.676203	1.54393	0.937166	0.777171	0.664345	1.59854	2.31869	0.558119	0.0766159	0.44604	1.09179	0.687761	1.18857	0.654073	0.611057	0.155059
H_C-OCM	0.33636	0.351967	6.45269	1.79754	1.39052	0.918004	0.565335	1.3118	1.9775	0.889604	0.941795	0.593707	2.23592	0.456998	0.920983	9.1299	0.750214	0.293767	0.885296	0.991808	0.704382	1.15732	0.287554	1.39161	2.44144	0.650745	0.783232	1.34691	2.27446	0.830501	0.217426	0.949272	0.601026	0.454113	2.7846	0.43357	1.40038	0.661234	1.8476	2.41701	0.94809	0.0633333	0.44604	0.717607	0.903679	1.57284	0.177225	0.32979	0.122186
H_R-OCM	0.33636	0.319793	6.47996	1.61787	1.31522	1.6203	1.19846	2.11816	2.89429	0.989626	0.425118	0.499973	2.5348	0.404983	0.379101	9.71193	1.13394	0.588555	0.936469	0.987981	1.25503	1.84818	0.82666	0.9945	1.23557	1.14995	0.731931	1.45215	3.53045	1.24392	0.562605	1.22802	0.852489	0.789986	2.82915	1.41092	1.12747	0.690645	1.93936	2.0448	0.6983	0.242967	0.44604	1.27719	1.80041	1.0704	0.518962	0.389648	0.13283
H_C-OCM	0.33636	0.549085	11.9413	1	1.35979	1.26342	0.855314	1.29409	3.16112	0.829491	0.878289	0.724442	2.01209	0.645837	0.409015	12.9638	1.07755	0.34259	1.12157	1.17362	0.848134	1.14761	0.403507	1.8909	1.98841	0.755223	0.646277	1.24876	2.06577	0.893243	0.401383	0.990924	0.578083	0.458361	1.53391	0.721362	0.995835	0.859196	0.782292	2.86768	0.85916	0.0633333	0.44604	1.23589	0.428694	1.61385	0.195774	0.267244	0.117214
H_R+OCM	0.33636	0.363832	5.19132	0.709158	0.715377	1.46539	1.04967	1.09103	2.36216	0.915562	0.377609	0.61943	1.8057	0.523437	0.913417	5.69711	0.697072	0.855795	0.587808	1.058	1.43486	1.82472	0.894278	1.17375	1.40627	1.64357	0.618867	1.67414	3.97838	1.49538	0.217426	1.59538	0.740464	0.855698	2.20655	1.17711	1.44033	0.896825	5.7785	2.35018	0.718863	0.188927	0.44604	1.28578	1.50847	1.39542	0.380888	0.493568	0.148074
H_C+OCM	0.33636	0.355265	5.16887	1.00762	1.31297	1.89835	1.03678	2.33683	1.77359	0.774966	0.566144	0.601123	1.23536	0.483099	0.369769	7.06951	1.38278	0.408902	0.688588	0.878953	1.23312	1.9738	0.459815	1.37174	2.22553	1.00201	0.71314	2.10283	4.10611	1.54705	0.698473	1.26289	0.849492	0.939367	1.75996	0.819428	1.38798	1.20641	1.64987	2.45574	0.757407	0.0633333	0.44604	1.31292	1.70759	0.956125	0.203911	0.393245	0.15574
H_R+OCM	0.33636	0.245558	11.9446	0.459762	1.05621	1.21382	0.756199	2.43062	2.13439	0.810941	0.248512	0.611497	3.18813	0.65541	0.449325	8.39617	1.41034	0.568804	0.566869	0.840371	0.983816	1.26303	0.525371	1.63775	0.521688	0.81713	0.585505	0.906546	1.69638	0.979584	0.667782	0.894937	0.723247	0.405715	1.87949	0.935586	1.4676	0.485967	1.63263	1.43803	0.609394	0.0952904	0.44604	0.948532	0.906525	0.992963	0.549777	0.665076	0.142197
H_R-OCM	0.33636	0.24636	13.7763	0.203783	1.77769	3.88875	2.75327	1.38192	2.20012	0.947771	0.402189	0.961706	1.67222	0.744834	0.428207	16.5981	0.300394	0.754495	0.666351	1.29383	2.41486	2.44476	1.72686	2.00752	1.86611	2.30285	0.769305	2.8851	4.05003	1.98328	0.756571	3.04717	1	1.11616	3.91054	1.68015	0.739127	1.54603	3.87197	2.02698	0.733089	0.305058	0.460315	1.9648	3.64099	1.13571	0.640452	0.901508	0.188
H_C+OCM	0.33636	0.333358	6.62491	2.02343	1.72049	2.71702	1.91581	1.63147	1.80465	0.793518	0.787591	0.937428	1.25886	0.537871	0.438172	7.94131	1.34287	0.412064	0.859992	1.10385	1.52189	1.93753	1.06769	1.71156	2.18347	1.5796	0.607223	2.93563	3.79114	1.47277	0.570364	2.0322	0.68125	0.847974	0.982313	1.1376	1.44816	1.59184	1.65525	2.45463	0.890964	0.0652647	0.44604	1.89741	1.22444	1.37043	0.275677	0.467253	0.136149
F_R+OCM	1.22886	2.49353	0.131346	0.0647396	0.0755485	1.34692	1.78049	0.227766	0.232251	1.17365	1.72404	1.24184	0.576316	1.4259	1.6323	0.0152096	0.195765	1.73829	0.792904	1.07901	1.99546	1.02561	4.40024	0.739082	0.0257722	2.52334	1.11375	1.00521	0.48321	1.58332	1.02229	1.55309	2.27649	4.08803	1	2.70559	0.335026	3.99755	0.473073	0.40432	1.19263	3.3157	1.64553	1.80629	0.209213	1.00704	1.64734	1.45651	2.22187
F_R-OCM	0.895209	3.39149	0.26756	0.0647396	0.0755485	0.760267	1.46207	0.227766	0.336606	1.01593	1.60663	1.14397	0.476669	1.54008	2.37078	0.020905	0.195765	1.81443	1.14645	0.690504	1.3064	0.758392	2.48845	0.651139	0.117899	1.5623	1.19903	0.824461	0.433961	1.25919	1.81608	1.07832	2.76548	2.59541	0.983401	1.37666	0.670847	1.9194	0.531336	0.314228	1.49672	3.154	1.30596	1.131	0.209213	0.830408	1.54276	1.2935	1.7302
F_C+OCM	1.61222	3.32061	0.154162	0.691864	0.0755485	1.38439	1.8348	0.227766	0.443586	1.08464	1.50043	0.984778	0.689428	0.969793	3.21065	0.0261245	0.195765	1.93511	2.23994	1.18176	1.52697	0.916868	2.89351	0.33149	0.0257722	1.96629	2.09574	1.13134	0.541974	1.30015	1.0899	1.33834	2.71461	2.54684	1.48711	2.01598	0.534464	1.83886	0.726677	0.529984	1.39347	3.54395	3.0705	1.54268	0.209213	0.748096	1.32718	0.994723	1.90572
F_C-OCM	1.27367	3.05007	0.123857	0.084893	0.0755485	0.754679	0.833009	0.227766	0.349861	0.950101	1.48777	1.15091	0.435537	1.32755	2.51632	0.0213797	0.195765	1.67351	1.51583	1.05166	1.2062	0.602772	2.39891	0.697832	0.0257722	1.5212	1.05676	0.589677	0.270661	0.913536	1.03817	0.914957	2.70759	2.17098	0.816102	1.47012	0.435465	2.45175	0.351756	0.447489	1.25264	1.73148	0.598156	0.881623	0.209213	0.678167	1.60046	1.26676	2.348
F_C+OCM	1.77254	2.2063	0.112852	0.0647396	0.273339	0.584276	0.573385	0.227766	0.400187	0.991765	1.24932	1.15409	0.274648	1.30245	2.32227	0.0175746	0.195765	1.9174	1.81593	1.23476	0.977917	0.484813	1.79719	0.730421	0.0257722	1.24625	1.32001	0.445807	0.204038	0.740859	0.977709	0.727866	2.74184	1.6115	0.543926	1.08721	0.764644	1.55468	0.372589	0.499189	1.0905	1.85171	0.662256	1.03513	0.209213	0.596411	1.48186	1.36664	1.83332
F_R-OCM	0.511495	1.93556	0.0823701	0.0647396	0.0755485	1.56644	2.62904	0.627979	0.151806	0.949349	1.31927	1.00235	0.293332	1.36227	1.89792	0.0147261	0.195765	1.85202	1.03088	0.852044	1.8827	1.16723	3.47785	0.719268	0.0257722	2.14949	1.1821	1.46082	0.752512	1.77005	1.30543	1.61995	2.6773	4.33118	0.906411	2.56446	0.552562	2.31733	1.00028	0.357099	1.29733	1.79036	1.39641	1.76083	0.209213	0.48269	1.39753	1.25122	1.83206
F_R+OCM	1.13982	3.68012	0.126759	0.0819079	0.0755485	0.526071	1.00775	0.227766	0.195398	0.978849	1.70659	1.25827	0.385222	1.52315	2.64282	0.014704	0.195765	2.32257	0.990424	0.744864	0.915414	0.545104	1.56789	0.614638	0.0257722	1.09594	0.972977	0.492699	0.267506	0.831948	1.12511	0.623062	2.82753	1.85116	0.523636	0.98408	0.85849	1.27701	0.595486	0.34632	1.21864	3.60664	1.57774	0.726518	0.209213	0.568397	1.46166	1.34263	2.00561
F_R-OCM	0.697307	2.1534	0.172569	0.0647396	0.0755485	0.500675	0.864787	0.227766	0.163352	1.12089	1.30967	1.27023	0.780228	2.27872	1.4747	0.0398072	0.195765	2.08551	2.29568	0.561531	0.813794	0.507653	1.38331	0.81619	0.0257722	0.945722	1.10211	0.509159	0.278334	0.754673	1.96559	0.698733	3.20431	1.73381	1.19374	0.85029	0.431285	0.836874	0.902664	0.218267	1.30868	2.49802	1.32374	0.620129	0.209213	0.676343	1.43547	1.20956	2.04014
F_C-OCM	1.07789	2.9419	0.130037	0.0647396	0.0755485	0.70857	1.02731	0.30565	0.222899	1.13964	1.54457	0.917705	0.515326	1.32705	3.5378	0.0163182	0.195765	1.83644	2.59872	0.79739	1.09384	0.693217	1.49404	0.637197	0.0257722	0.997987	1.29253	0.656769	0.398459	1.20034	1.51511	0.790725	2.88015	1.91355	0.551216	0.979368	0.64527	1.3314	1.0631	0.304641	1.38643	1.04041	0.44604	1.12205	0.209213	0.628287	1.38899	1.22915	2.27812
F_R-OCM	0.919773	2.09548	0.149505	0.0647396	0.0755485	0.746951	0.89709	0.476541	0.286636	1.02738	1.2095	1.02318	0.49687	1.33238	2.02938	0.0326659	0.195765	1.97131	1.38176	1.1029	1.05169	0.674825	1.91552	0.835407	0.0257722	1.17728	1.10789	0.620064	0.360206	1.0668	1.04802	0.832945	2.90555	1.96076	0.832395	1.01757	0.813356	1.30737	0.821468	0.363201	1.24455	1.14772	0.775925	0.895672	0.209213	0.510838	1.47131	1.09398	1.96856
F_C-OCM	0.669288	3.31308	0.12493	0.210825	0.0755485	1.00406	1.16809	0.466472	0.3256	0.951713	1.40714	1.23477	0.461871	1.57588	2.70297	0.0268549	0.195765	1.88248	1.56864	0.94707	1.27373	0.733404	2.57295	0.809819	0.0257722	1.56056	1.42855	0.699726	0.4364	1.25369	1.18965	1.05389	3.21431	2.57558	0.576539	1.19589	0.335026	1.78389	0.740392	0.309665	1.23436	0.847975	0.579806	0.980374	0.209213	0.511903	1.49339	1.42958	2.41748
F_R+OCM	0.705178	1.86897	0.0985183	0.0647396	0.0755485	0.483139	0.871271	0.227766	0.187053	1.00616	1.48774	1.2604	0.396393	1.55311	0.86213	0.0103357	0.195765	1.77947	0.616726	0.684478	0.94096	0.593291	1.2182	0.755442	0.0288084	0.818829	1.11127	0.460611	0.284288	0.969598	0.659824	0.620294	2.07924	1.99995	0.475633	0.964923	0.335026	1.02262	0.726064	0.306509	1.26914	1.6005	1.03768	0.954312	0.209213	0.483875	1.45867	1.3572	1.96417
F_C+OCM	0.929971	3.46004	0.0689726	0.153215	0.0755485	0.389646	0.61233	0.490243	0.216547	0.98355	1.41054	1.13389	0.239535	1.2218	4.56244	0.00930116	0.195765	2.1863	1.42365	0.872642	0.706653	0.49293	0.827296	0.827687	0.0938692	0.595697	1.06686	0.398829	0.273255	0.798335	0.976945	0.483391	2.84251	1.31104	0.524685	0.574039	0.498618	0.636123	0.47084	0.316521	1.14731	0.96773	0.93607	0.597488	0.209213	0.536234	1.25034	1.0202	1.84784
F_R+OCM	0.529989	2.26717	0.106485	0.0647396	0.0755485	0.330367	0.461918	0.227766	0.177947	1.04939	1.26571	0.941483	0.990387	1.38369	2.66642	0.00683599	0.195765	2.17758	1.20804	0.629178	0.676776	0.450904	0.818392	0.635654	0.0880325	0.632766	1.0474	0.368892	0.218264	0.756464	1.22089	0.364891	2.77035	1.20962	0.691281	0.477975	0.669735	0.6292	0.943745	0.291879	1.0888	1	1.09316	0.445619	0.209213	0.461802	1.53971	1.16525	2.18165
F_R-OCM	0.591195	2.03176	0.116575	0.0647396	0.0755485	0.737676	1.35752	0.622423	0.162571	1.02366	1.3306	1.13773	0.431018	1.91264	2.67814	0.0155954	0.195765	2.1697	1.04858	0.455376	1.15422	0.767084	1.63791	0.731832	0.0953498	1.09941	1.13739	0.645251	0.410782	1.16533	1.60531	0.841929	3.03936	2.36382	0.732127	1.58962	0.335026	1.07076	0.99972	0.216211	1.23257	0.814606	0.975985	1.46352	0.209213	0.533103	1.40047	1.36088	2.07623
F_C+OCM	1.07955	3.30325	0.128587	0.0647396	0.0755485	0.302907	0.488523	0.227766	0.238964	1.10112	1.69245	1.40879	0.384742	1.86835	3.09782	0.0261279	0.195765	1.86449	0.933333	0.681563	0.761708	0.460712	0.779086	1.0055	0.100266	0.627688	1.02702	0.402327	0.229075	0.792948	0.730114	0.54374	2.61526	1.40528	0.436912	0.857335	0.335026	0.80074	0.5079	0.267371	1.28202	1.72807	2.77219	0.883915	0.209213	0.663061	1.50195	1.00528	1.83518
H_R-OCM	1.05358	0.223002	7.23306	0.179869	1.56772	2.30542	1.56383	0.660274	2.54469	1.17908	0.400825	0.761515	1.81316	0.544175	0.707319	6.32736	0.20292	0.626717	0.952616	1.70504	1.59074	1.74495	1.16718	1.41595	0.71914	1.75863	1.16673	1.89321	2.92755	1.48289	0.431491	1.75739	0.739521	1.02133	1.57445	2.02022	0.683069	0.95897	3.66576	2.50929	0.575483	0.555864	0.44604	1.81479	2.24552	1.50097	0.697338	0.722572	0.269796
H_C-OCM	0.902519	0.330536	16.8858	3.60847	1.23133	1.77182	1.10354	1.72916	2.53376	0.949909	0.624156	1.11298	2.38362	0.791656	0.45001	14.0433	0.686842	0.473498	1.06417	1.16941	0.947847	1.60041	0.615652	2.30075	2.09711	0.995039	0.885505	2.25642	3.20203	1.15417	0.533235	1.3955	0.684069	0.656286	1.73266	1.12842	1.67596	1.08346	1.60598	2.9084	0.716683	0.0633333	0.44604	1.29847	0.916828	1.51989	0.358259	0.549773	0.148421
H_R+OCM	0.33636	0.349339	6.9679	2.06652	0.846666	0.924922	0.52441	1.33866	2.34097	0.890321	0.374338	0.724899	2.15408	0.639497	0.335353	8.35121	1	0.495822	0.781387	0.916797	0.775737	0.966748	0.411737	1.10752	0.437174	0.653593	0.706374	0.837664	1.5448	0.685304	1.60989	0.659201	0.79011	0.394304	1.47177	0.797959	1.72364	0.440051	1.05505	2.53467	0.466764	0.0633333	0.44604	0.801036	0.802235	1.12257	0.749663	0.718178	0.159865
H_C+OCM	2.03311	0.336017	24.5071	2.89468	0.97231	1.82423	1.04672	1.76909	2.75793	0.889246	0.536859	0.597481	2.45749	0.461791	0.732971	11.2048	1.06596	0.397122	0.679019	1.04192	0.984667	1.78992	0.43884	2.74755	2.16454	0.930389	0.699153	2.28532	4.41828	1.3226	0.284046	1.59697	0.569097	0.678185	1.42997	0.724573	0.829339	1.31085	1.69746	3.05469	0.748509	0.0633333	0.44604	1.1695	1.39158	1.28583	0.298907	0.356275	0.170689
H_R-OCM	0.33636	0.470129	6.31988	0.531956	0.933112	1.26427	0.803004	0.908967	3.87335	0.952173	0.290827	0.628886	1.69637	0.496188	0.345279	11.0735	1.20757	0.691639	1	1.00276	1.0949	0.934144	0.966753	1.34348	0.329121	1.36611	0.593381	1.03212	1.12696	0.855208	1.22366	1.05612	0.848102	0.338037	1.93549	0.777235	1.26905	0.556523	0.777077	2.26145	0.544003	0.0748206	0.44604	0.885364	0.782431	1.11854	0.61533	0.530119	0.224052
H_C+OCM	0.615549	0.361213	2.63025	2.40471	0.478413	1.13901	0.8787	2.62113	2.69942	0.871547	0.532628	0.54193	1.73632	0.379386	0.722151	5.27728	1.24453	0.440093	0.769924	0.733128	0.847239	1.37677	0.416031	1.33117	1.70261	0.889023	0.683201	1.54971	2.94182	1.073	0.611474	1.09872	0.808117	0.672333	1.15605	0.69115	1.30726	0.650894	1.31637	2.1955	0.898409	0.0732755	0.44604	0.913836	0.688949	1.23548	0.299782	0.438565	0.168066
H_C-OCM	0.33636	0.41035	16.1252	2.80961	0.859346	1.51735	0.956	1.66363	1.55641	0.952209	0.479881	0.709831	2.82155	0.518558	0.313473	11.4041	0.779417	0.496296	0.671645	1.35418	0.972741	1.57516	0.542579	1.42563	1.48753	1.02671	0.655801	1.75829	3.45956	1.07017	0.835567	1.40828	0.837409	0.683907	1.42296	0.876724	1.23602	0.799116	1.17938	2.51833	0.531484	0.0633333	0.44604	1.13	0.752753	1.13419	0.391253	0.579471	0.157218
H_C+OCM	0.33636	0.307799	5.70965	3.38831	1.19344	1.82569	1.23029	2.10285	1.96433	0.975635	0.695297	0.674575	1.22767	0.488021	0.958738	7.10843	0.763612	0.424984	0.783079	1.02708	1.04635	1.61714	0.631794	1.60522	3.09408	1.14126	0.84854	2.07868	3.35327	1.22239	0.914918	1.50358	0.646355	0.661202	1.00965	0.684693	1.44999	1.06669	2.13326	2.66741	0.786034	0.116334	0.44604	0.73548	1.06378	1.37665	0.238489	0.420253	0.110676
H_C-OCM	0.431334	0.473806	11.3731	6.12014	0.742288	0.906879	0.597622	0.862857	1.94356	0.759628	1.0582	0.81278	2.31576	0.574748	0.46138	7.61648	0.641072	0.357651	0.795151	1.0036	0.60187	0.987657	0.255876	1.5345	1.33183	0.529725	0.712504	1.23367	1.83285	0.678784	0.714029	0.765573	0.552726	0.397221	0.825118	0.361933	0.971999	0.525874	0.78062	2.5774	0.740249	0.0633333	0.44604	0.576268	0.511866	1.18197	0.312871	0.384022	0.109469
H_R-OCM	0.33636	0.312984	7.03779	2.41653	0.481672	0.945681	0.68176	0.905017	2.30487	1.01667	0.398834	0.885653	1.20096	0.999126	0.313585	7.89202	0.510032	0.477942	1.29014	1.08644	0.728952	1.01234	0.386208	2.16286	0.579116	0.697013	0.512398	0.834289	1.96352	0.667884	1.04979	0.805374	0.755222	0.40186	0.885338	0.667909	1.52161	0.421671	2.05632	2.61808	0.456754	0.123032	0.44604	0.8063	0.492189	1.68143	0.515815	0.404227	0.154889
H_R+OCM	0.33636	0.28359	3.91357	2.3894	0.770669	1.31778	0.824623	2.42707	2.28776	0.993845	0.27192	0.499134	1.39509	0.373978	0.497278	4.68469	1.25286	0.426964	1.00245	0.997238	1.08198	1.13605	0.659167	1.07468	0.940197	0.986531	0.566902	0.994793	1.14109	0.957472	0.429916	0.970049	0.781214	0.763109	0.93998	0.886041	2.15356	0.495989	1.332	1.57301	0.690281	0.0633333	0.44604	0.879115	0.999164	1.38287	0.461085	1.2096	0.175513
H_R+OCM	0.33636	0.258414	2.24186	0.883865	0.412105	0.73344	0.496364	1.25601	2.42409	0.917927	0.286066	0.649895	0.782643	0.494357	0.383364	5.7294	1.41994	0.367509	0.853167	1.264	0.679714	0.689404	0.531912	1.28073	0.385661	0.729192	0.62611	0.551384	0.873041	0.552061	0.804248	0.615641	0.709112	0.35939	1.37655	0.388585	1.49412	0.417508	0.540229	2.13321	0.406374	0.0917202	0.44604	0.518317	0.209213	1.31692	0.57549	0.516469	0.136824
H_R-OCM	0.33636	0.331424	1.73244	0.484034	0.640813	1.51983	1.02588	1.59888	2.0445	0.94047	0.246451	0.8405	0.47846	0.912006	0.228267	1.96019	1.28714	0.483989	0.733002	1.45014	1.26711	1.32892	1.04618	1.97355	0.58972	1.40341	0.752049	1.25289	2.24361	1.00248	0.561278	1.33081	0.701146	0.794285	0.745339	1.21825	1.70607	0.93385	1.36083	2.45705	0.492206	0.0633333	0.44604	1.29109	1.00084	1.26434	0.582474	0.477436	0.18314
H_R+OCM	0.33636	0.313692	5.13375	1.69871	1.10331	1.74285	1.47403	1.94684	2.32763	1.12385	0.62405	0.642764	5.00555	0.747903	0.418169	5.33934	0.642482	0.55592	1.10042	1.00697	1.28282	1.6787	0.675316	1.50471	1.05022	1.16098	0.702444	1.56851	2.86377	1.34372	0.77253	1.32098	0.859751	0.974439	2.28868	1.19208	0.923815	0.816563	1.82227	2.94447	0.998308	0.252525	0.78131	1.7972	0.853305	1.38891	0.5622	0.906375	0.225677
H_C-OCM	0.33636	0.295586	12.6507	1.76821	0.819163	2.16966	1.62247	1.14737	1.67486	0.859443	0.764271	1.05664	1.13722	1.00087	0.40114	9.13524	0.481529	0.486618	0.896259	1.37484	1.11565	2.07138	0.715652	3.02405	2.07395	1.38039	0.582006	3.05262	6.9972	1.24094	0.607748	1.83993	0.547503	0.655984	1.11963	1.17316	1.41159	1.58027	2.03344	2.76605	0.631361	0.0633333	0.44604	1.09919	1.42072	1.49242	0.294247	0.447933	0.178054
F_R-OCM	1.28867	3.07544	0.155469	0.0647396	0.0755485	3.38156	5.63075	0.227766	0.276723	1.36204	1.80979	1.82538	1.00961	2.2854	4.57761	0.0124239	0.195765	2.03031	0.826513	1.08196	4.07249	2.11109	12.2417	0.975864	0.0775458	6.95105	1.63988	3.18914	1.44913	3.91078	2.43279	3.20479	2.71614	11.4554	1.59849	4.48282	0.335026	8.64366	1.49274	0.561973	1.70905	8.03527	3.00461	4.59586	1.12052	1.20985	1.55409	1.42956	1.84514
F_C-OCM	0.33636	2.12747	0.115385	0.241623	0.0755485	0.601886	1.29033	0.249491	0.277843	1.25601	1.38294	1.54505	0.374447	2.18569	3.44357	0.0391448	0.195765	1.82092	0.659627	1.08173	0.960332	0.628441	1.42365	0.887236	0.0354656	0.83271	1.10787	0.632112	0.450243	0.875845	2.33533	0.735734	1.86337	1.73274	1.49256	1.30303	0.335026	0.996634	0.323556	0.381429	1.17944	1.79967	1.90421	0.887642	0.209213	0.842277	1.63235	1.16472	2.29808
F_R+OCM	1.58402	3.3713	0.0727741	0.156192	0.0755485	0.812777	1.19621	0.227766	0.241604	1.20624	1.35739	1.62265	0.282275	2.01982	1.60514	0.0139374	0.195765	1.79463	0.674239	1.39006	1.08485	0.616148	2.06135	0.960212	0.0257722	1.22565	1.05249	0.532415	0.271217	0.969796	1.93179	0.780985	2.26298	2.18678	0.341053	1.25157	0.433094	1.89888	0.306344	0.422187	1.22117	1.63735	0.817186	0.84066	0.209213	0.822531	1.65592	1.29882	2.10892
F_C+OCM	1.5313	3.55858	0.114855	0.0647396	0.0755485	0.619079	0.992252	0.251425	0.413155	1.27018	1.29964	1.22919	0.403936	1.65038	3.63768	0.0217118	0.195765	1.86519	1.74414	1.05253	0.928207	0.55619	1.29026	0.784045	0.0766166	0.898264	1.19866	0.563529	0.292764	0.868718	1.91255	0.656066	2.38628	1.63456	0.700417	1.1915	0.335026	1.00337	0.43362	0.526312	1.4666	1.49939	0.782729	1.05056	0.209213	0.807224	1.52783	1.02533	2.16237
F_R-OCM	1.30158	2.42325	0.0818093	0.0647396	0.0755485	1.22012	1.70108	0.227766	0.26449	1.1811	1.67219	1.3773	0.35702	2.38186	1.87397	0.0113679	0.195765	1.90395	1.15503	0.717312	1.3958	0.669569	3.83473	0.918079	0.0257722	2.29507	1.34916	0.762029	0.351127	0.998765	2.09111	1.2256	2.79917	2.18062	0.639149	1.30097	0.679887	1.94847	0.571519	0.39477	1.12907	2.54161	1	1.52943	0.209213	0.852512	1.44637	1.53773	1.8965
F_C+OCM	1.32054	3.40273	0.0759459	0.0647396	0.0755485	0.360709	0.426911	0.375122	0.274886	1.29966	1.62994	1.31763	0.214678	1.55912	4.31168	0.00638917	0.195765	1.8193	1.25931	0.970512	0.635539	0.390303	1.00463	0.856311	0.0257722	0.718662	1.29771	0.304806	0.168012	0.568565	1.39635	0.454403	2.66125	0.978666	0.314309	0.572067	0.842673	0.762724	0.317016	0.430207	1.15161	0.750079	0.608611	0.548443	0.209213	0.748216	1.68238	1.30177	2.53459
F_C-OCM	1.20307	3.48683	0.105074	0.0647396	0.177783	0.575447	0.891484	0.227766	0.251313	1.3582	1.36784	1.24648	0.739011	1.87576	3.77315	0.0153457	0.195765	1.77909	1.43961	0.737132	0.829274	0.50796	1.28306	0.828272	0.0756382	0.927096	1.32447	0.549019	0.266871	0.829791	1.7365	0.695478	2.67685	1.47618	0.728568	1.02566	0.335026	0.85709	0.482417	0.313005	1.4628	1.60948	1.07265	0.856294	0.209213	0.723545	1.56806	1.05808	2.21831
F_C+OCM	1.08909	4.01889	0.0798949	0.0647396	0.0755485	0.283623	0.500871	0.227766	0.242675	1.14038	1.25541	1.32324	0.362331	1.68751	11.7315	0.0113949	0.195765	1.77242	1.35039	0.910979	0.601185	0.412822	0.747194	0.937321	0.0257722	0.58278	1.10653	0.299988	0.230495	0.667013	2.11397	0.381829	2.38239	1.08564	1.00542	0.589958	0.503719	0.720223	0.324883	0.376056	1.34198	1.622	1.05004	0.517634	0.209213	0.596843	1.57191	1.18458	2.47325
F_C-OCM	1.15798	4.1613	0.11822	0.237839	0.0755485	0.995937	2.47602	0.227766	0.300873	1.35098	1.21543	1.69644	0.472067	2.50815	10.9365	0.0118309	0.195765	1.1442	0.566869	0.810911	1.8692	1.2912	2.75907	0.936271	0.0257722	1.57075	1.20847	1.19144	0.779625	1.78399	2.1482	1.4209	0.505235	3.439	0.621899	1.38661	0.335026	2.64313	0.765258	0.376423	0.988726	4.42465	4.97269	1.54146	0.209213	0.852958	1.7019	1.2273	1.73502
F_R-OCM	0.971895	1.88103	0.0752572	0.147382	0.0755485	0.96427	1.42811	0.381865	0.222728	1.28663	1.50396	1.3169	0.272011	1.97324	1.86449	0.0197059	0.195765	1.64459	1.98729	0.856583	1.16	0.612369	2.96367	0.822922	0.0257722	1.67833	1.30088	0.700762	0.347591	1.00123	1.72857	1.12089	2.55557	2.25857	0.545639	1.38023	0.633769	1.73471	0.735347	0.338176	1.19247	0.989904	0.466149	1.32898	0.209213	0.888358	1.50493	1.36081	2.28568
F_R+OCM	0.684541	4.03254	0.112903	0.192948	0.0755485	0.431976	0.981909	0.440224	0.24263	1.29986	1.5424	1.64205	1.25126	1.99097	5.89627	0.00967144	0.195765	1.64356	1.52185	0.724989	0.832003	0.517242	1.38642	0.89	0.0257722	0.919144	1.43509	0.423292	0.290316	0.974576	0.862299	0.615582	2.56556	1.85166	0.314309	1.01592	0.335026	1.14541	0.821194	0.265509	1.18938	2.06102	1.37081	0.981459	0.209213	0.796703	1.68369	1.59173	2.25265
F_R+OCM	0.933624	1.45092	0.0486197	0.0660927	0.0755485	0.450651	0.64446	0.296112	0.242414	1.1858	1.40281	1.51972	0.214976	1.91716	2.92834	0.0291964	0.195765	1.73587	1.76758	0.848015	0.767835	0.485453	1.06206	0.781639	0.0569244	0.771851	1.1485	0.408318	0.222765	0.721242	2.00653	0.530641	2.55447	1.45858	0.341916	0.848922	1.08873	0.946035	0.57534	0.39788	1.22725	0.754641	0.836531	0.686951	0.209213	0.693506	1.53415	1.35866	2.42914
F_R-OCM	1.11994	1.6982	0.072715	0.0647396	0.0755485	0.255076	0.310683	0.227766	0.196715	1.29375	1.69043	1.21461	0.23558	1.84955	1.44135	0.0198076	0.195765	1.72847	1.19008	1.01561	0.502446	0.326353	0.631754	0.773337	0.0257722	0.494117	1.17807	0.242515	0.131974	0.493996	1.85993	0.342989	2.28723	0.800697	0.606363	0.537185	0.335026	0.439127	0.38767	0.417375	1.17523	1.00988	0.596107	0.483154	0.209213	0.58982	1.74048	1.18451	2.43563
F_R+OCM	1.08735	3.43688	0.119088	0.0647396	0.0755485	0.342434	0.599113	0.278542	0.353072	1.12753	0.825965	0.999014	1.34024	1.69581	4.01687	0.00955449	0.195765	1.9328	1.38168	0.502505	0.739928	0.543451	0.995374	0.528362	0.0257722	0.766456	1.21485	0.446081	0.306133	0.881842	2.3416	0.505801	2.79926	2.09993	0.597334	0.747371	0.335026	1.02894	1.10406	0.221949	1.03848	1.2699	0.993159	0.750133	0.209213	0.513343	1.65234	1.47924	2.04403
F_C-OCM	0.981463	1.52695	0.138624	0.0647396	0.0755485	0.5377	0.865797	0.418335	0.187546	1.38551	1.21762	0.889936	0.532661	1.40631	1.64984	0.0147364	0.195765	2.10848	0.739475	0.717156	0.857798	0.602358	0.920329	0.600688	0.0257722	0.701215	1.37763	0.530037	0.369506	0.997137	2.80975	0.585408	2.41437	1.42278	0.685425	0.757738	0.335026	0.686677	0.959649	0.253181	1.18499	1.38627	1.70463	0.792373	0.209213	0.773466	1.76545	1.16728	2.10409
[truncated: 460 more columns]
